# Supplementary material for: Selenium hyperaccumulators harbor a diverse endophytic bacterial community characterized by high selenium resistance and plant growth promoting properties
Source: Front Plant Sci. 2015 Mar 2;6:113. doi: 10.3389/fpls.2015.00113 (PMC4345804; doi:10.3389/fpls.2015.00113)
Supplement: Supplemental Table 1 — Matrix scoring the presence or absence of each T-RF in each individual plant. The presence of T-RF is represented by “1,” the absence of the T-RF is represented by “0.” Column A represents the size of T-RFs. Ab4, Ab5, Ab10–samples of hyperaccumulators Astragalus bisulcatus; Sp5, Sp14, and Sp30–samples of hyperaccumulators Stanleya pinnata; Ms25, Ms26–samples of non-hyperaccumalating plants of Medicago sativa L.; Pb22, Pb23, Pb24–samples of non-hyperaccumalating plants of Physaria bellii G. Mulligan. [file Table1.XLSX]

## Sheet: DATA(original)
	A-P10	A-S14	A-B22	A-B23	A-B24	A-J4P	A-J5S	A-M21	A-M25	A-M26	A-P5	A-RR	A-S11	A-S13	A-T17	A_AD_50	A_J3S_50	H-B22	H-B23	H-J4P	H-J5S	H-M21	H-M25	H-M26	H-P10	H-P5	H-RR	H-S11	H2-S14	H_AD_50	H_B24	H_J3S_30	H_S13	H_T17	N_AD	N_RR
1	100	0	0	76	0	0	0	504	0	36	53	0	0	0	177	0	0	0	0	0	0	5005	0	0	0	0	0	0	0	0	0	0	2670	0	0	0
2	0	0	0	0	0	0	0	542	0	0	0	0	0	0	0	642	0	0	0	190	0	0	0	0	0	416	0	1117	183	8867	0	0	0	0	0	0
3	0	0	0	0	0	0	0	0	0	0	0	0	0	0	0	248	0	0	0	0	0	0	0	0	0	0	0	0	0	1164	0	0	0	0	1436	0
4	0	0	0	0	0	0	0	0	0	0	0	0	0	0	0	0	0	0	0	0	0	0	0	0	0	0	0	0	0	0	0	0	0	0	0	0
5	0	0	0	0	0	0	0	166	0	0	0	0	0	0	93	0	0	0	0	0	0	0	0	0	0	0	0	0	0	0	0	0	0	0	0	0
6	0	0	0	0	0	0	0	0	0	0	0	0	0	0	0	0	0	0	0	0	0	0	0	0	0	0	0	0	0	0	0	0	0	0	0	0
7	0	0	0	0	0	0	0	0	0	0	0	0	0	59	0	0	0	0	0	226	0	0	0	0	0	0	0	0	0	1671	0	0	1876	0	0	0
8	0	0	0	0	0	0	0	0	0	0	0	85	0	71	0	0	0	0	0	0	0	0	0	0	0	460	0	0	0	0	0	40	0	0	0	0
9	153	178	82	88	78	102	99	2047	119	92	0	0	1283	0	890	0	71	0	0	0	0	0	0	0	0	0	0	0	0	0	0	0	0	0	0	0
10	0	0	0	0	0	0	0	0	0	0	0	0	0	0	0	1443	0	0	0	0	0	0	0	0	0	0	0	3097	0	0	0	0	0	0	2879	0
11	0	0	0	0	0	0	0	0	0	0	0	100	0	0	0	0	0	0	463	581	376	0	286	329	0	1197	104	3316	257	1292	0	76	5521	2076	0	226
12	0	0	0	0	0	0	0	0	0	0	0	0	0	0	0	0	0	0	0	0	0	0	0	0	0	0	0	0	0	0	0	0	0	0	0	0
13	2086	1415	2077	4736	1752	1010	897	3041	1358	646	1909	0	6394	2387	3871	0	398	0	0	0	0	0	0	0	0	0	0	0	0	0	0	0	0	0	0	0
14	0	0	0	0	0	0	0	0	0	0	0	0	0	0	0	0	0	0	926	1112	540	2479	495	598	870	1805	90	5114	433	4812	1280	98	7830	2195	0	0
15	0	133	0	0	0	0	53	0	0	0	0	0	0	94	0	253	0	0	0	0	0	0	0	0	0	0	0	0	0	304	0	0	0	0	0	199
16	0	0	0	0	0	0	0	0	0	0	0	0	60	0	0	0	0	0	0	0	0	0	0	0	0	0	0	1129	0	0	0	0	0	0	0	0
17	0	0	0	0	0	0	0	58	0	0	0	0	0	0	45	371	0	0	0	0	0	0	0	0	0	0	0	0	0	0	0	0	0	0	540	0
18	0	0	0	0	0	0	0	0	0	0	0	109	0	0	0	0	0	0	0	0	0	0	0	0	0	316	57	0	0	1299	0	0	0	0	0	0
19	0	0	0	0	0	0	0	0	0	0	0	0	0	0	31	0	0	0	0	0	0	0	0	0	0	0	0	1336	0	0	3080	0	0	0	0	0
20	0	0	0	0	0	0	0	0	0	0	0	0	43	0	0	522	0	0	0	0	0	0	0	0	0	0	0	0	0	0	0	0	0	0	0	0
21	90	0	54	168	68	0	0	209	37	0	91	197	0	155	57	0	0	0	1109	1267	689	2847	549	752	0	2352	0	0	515	3804	781	137	10501	0	1018	0
22	0	0	0	0	0	0	0	0	0	50	0	0	0	0	0	0	0	0	0	0	0	0	0	0	0	0	238	17773	0	0	0	0	0	0	0	431
23	0	0	0	0	0	0	0	0	0	0	0	0	0	0	0	0	0	0	1712	0	0	0	0	0	0	0	0	0	0	0	0	0	0	0	0	0
24	0	0	0	0	0	0	0	439	0	0	0	0	29	0	50	0	0	0	0	1590	810	5740	672	993	1088	3114	0	25718	622	0	0	165	13532	12456	0	0
25	0	0	39	0	0	0	0	0	0	0	0	83	0	0	0	0	0	0	1271	1390	718	4638	664	878	919	2570	0	0	0	6166	0	133	9346	5469	0	255
26	0	0	0	89	0	0	0	0	0	37	0	0	0	0	0	607	0	0	0	0	0	0	0	0	0	0	0	0	767	0	0	0	0	0	1292	0
27	0	0	0	0	0	0	0	0	0	0	0	0	0	0	0	0	0	0	0	0	0	0	0	0	0	0	0	0	0	0	0	0	0	0	0	0
28	0	0	0	53	0	0	0	0	0	30	49	0	0	246	0	787	0	0	0	0	0	0	0	0	0	0	0	0	0	0	0	0	0	0	1675	0
29	0	0	0	0	0	0	0	0	0	0	0	0	0	0	0	0	0	0	0	219	0	0	0	0	0	0	0	0	0	0	0	0	0	0	0	0
30	100	0	41	135	0	0	0	238	0	46	94	0	79	308	79	0	0	0	0	0	0	0	0	0	0	269	0	1931	0	2240	0	0	0	0	0	0
31	0	34	0	0	0	0	0	0	0	0	0	0	0	0	0	0	0	0	0	0	0	0	0	0	0	0	0	0	0	0	0	0	0	0	0	0
32	0	0	0	0	0	0	0	0	0	0	0	0	0	0	0	1218	0	0	0	0	0	0	0	0	0	0	0	0	0	0	2256	0	0	0	2513	0
33	0	0	0	0	0	0	0	0	0	0	0	0	0	0	0	0	0	0	0	0	0	0	0	0	0	0	0	0	0	2314	0	0	0	0	0	0
34	0	0	0	0	0	0	0	0	0	0	0	0	0	0	0	0	0	0	0	0	0	0	0	0	0	0	0	0	0	0	0	0	0	0	0	0
35	0	0	0	0	0	0	0	45	0	0	0	0	0	47	0	477	0	0	0	0	0	0	0	0	0	0	0	0	0	0	0	0	0	0	0	0
36	0	0	0	0	0	0	0	0	57	65	0	0	0	0	0	0	0	0	0	0	0	0	0	0	0	0	0	0	0	703	1974	0	0	0	1428	0
37	0	0	0	0	0	0	0	0	0	0	0	0	0	0	0	0	0	0	0	0	0	0	0	0	0	0	0	0	0	500	0	0	0	0	1238	0
38	0	55	0	0	0	82	0	0	0	0	70	0	0	0	0	0	51	0	0	0	0	0	187	220	0	0	0	0	0	0	0	0	0	0	0	0
39	0	0	0	0	0	0	0	0	0	0	0	0	0	0	0	0	0	0	0	0	0	0	0	0	0	0	0	0	0	0	0	0	0	0	0	0
40	0	0	0	0	0	0	0	0	0	0	0	0	0	0	0	330	0	0	0	0	0	0	0	0	0	0	0	0	0	0	0	0	0	0	0	0
41	0	40	0	88	0	0	0	0	0	0	70	0	0	168	0	360	0	0	0	0	0	0	0	0	0	0	0	0	0	0	1366	0	0	0	732	0
42	76	0	0	0	0	43	0	0	0	0	0	0	0	0	0	179	0	0	0	0	0	0	0	0	0	0	0	0	0	1455	0	0	0	0	0	0
43	0	0	0	0	0	0	0	0	0	0	73	0	0	0	0	0	0	0	0	0	0	0	0	0	0	196	0	461	0	0	0	0	0	0	1048	0
44	74	43	36	134	0	0	0	0	0	35	0	0	0	128	0	301	0	0	0	0	0	0	0	146	0	289	0	680	271	947	0	0	0	0	1056	0
45	0	0	0	0	0	0	0	0	0	0	0	0	0	0	0	0	0	0	0	0	0	0	0	0	0	0	0	0	0	0	0	0	0	0	0	0
46	0	0	0	0	0	0	0	0	0	0	0	0	0	0	38	0	0	0	0	0	0	0	0	0	0	0	0	0	0	0	0	0	0	0	0	0
47	0	0	53	0	0	0	0	0	0	0	0	0	0	0	0	134	0	0	0	0	0	0	0	0	0	0	0	0	0	0	0	0	0	0	268	0
48	0	0	0	0	0	0	0	64	0	0	0	0	0	0	0	0	0	0	0	0	0	0	0	0	0	0	0	0	0	0	0	0	0	0	0	0
49	0	0	0	0	0	0	0	0	0	0	0	0	0	55	0	177	0	0	0	0	0	0	0	0	0	0	0	0	0	0	0	0	0	0	320	0
50	0	0	0	0	0	0	0	293	2665	2198	0	0	0	0	0	0	0	0	0	0	0	0	0	0	0	0	0	0	0	0	0	0	0	0	0	0
51	0	0	0	0	0	0	0	0	80	85	0	0	0	68	0	0	0	0	0	0	0	0	0	0	0	0	0	0	0	0	0	0	0	0	0	0
52	0	0	72	53	0	0	0	0	39	34	0	0	0	63	0	0	0	0	0	0	0	0	364	433	0	0	57	0	0	0	0	0	0	0	0	0
53	0	0	0	0	0	0	0	0	0	0	0	0	0	0	0	0	0	0	0	0	0	0	0	0	0	0	0	765	0	0	0	0	0	0	0	0
54	0	0	0	0	0	0	0	0	0	0	0	0	0	0	0	0	0	0	0	0	0	0	0	0	0	0	55	0	0	0	0	0	0	0	0	0
55	39	0	0	0	0	0	0	173	4339	3752	0	262	0	0	36	0	0	0	0	0	0	0	0	0	0	0	0	376	0	297	0	0	0	0	0	0
56	0	0	0	0	0	0	0	0	0	0	0	0	0	0	30	0	0	0	0	0	0	0	0	0	0	0	0	0	0	0	0	0	0	0	0	0
57	0	0	0	0	0	0	0	0	0	0	0	310	0	0	0	0	0	0	0	0	0	0	273	251	0	0	260	0	0	0	0	0	0	0	0	781
58	0	0	0	0	0	0	0	0	0	0	0	0	0	47	0	0	0	0	0	0	0	0	0	0	0	0	0	0	0	0	0	0	0	0	0	0
59	0	0	0	0	0	0	0	0	0	0	0	361	32	0	66	0	0	0	0	0	0	0	0	0	0	0	120	0	0	0	889	0	0	0	0	298
60	0	0	0	0	0	0	0	0	0	0	0	0	0	0	130	0	0	0	0	0	0	0	0	0	0	0	0	0	0	1035	0	0	0	0	0	0
61	0	0	0	0	0	0	0	0	0	0	0	118	0	0	0	0	0	0	0	0	0	0	0	0	0	0	176	0	0	0	0	0	0	0	0	485
62	0	0	0	0	0	0	0	0	0	0	0	0	0	0	0	125	0	0	0	0	0	0	0	0	0	0	0	0	0	0	0	0	0	0	436	0
63	0	0	0	0	0	0	0	0	0	0	0	0	0	0	0	108	0	0	0	0	0	0	0	0	0	0	106	0	0	0	0	0	0	0	422	238
64	0	0	0	0	0	0	0	0	0	0	0	250	40	0	62	67	0	0	0	0	0	0	0	0	0	0	0	0	0	0	0	0	0	0	0	0
65	0	0	0	0	0	0	0	0	0	0	0	0	0	0	0	0	0	0	0	0	0	0	0	0	0	0	0	0	0	0	650	0	0	0	466	0
66	0	0	0	0	0	0	0	0	0	0	0	147	0	0	0	88	0	0	0	0	0	0	0	0	0	0	239	0	0	0	0	0	0	0	0	655
67	0	0	0	0	0	0	0	134	0	0	0	0	0	0	40	219	0	0	0	0	0	0	0	0	0	0	0	485	0	257	0	0	0	0	714	0
68	0	0	0	0	0	0	0	67	61	0	0	146	0	0	0	128	0	0	0	0	0	0	0	0	0	0	103	0	0	304	0	0	0	0	752	278
69	0	2753	0	0	0	0	2046	0	0	33	0	214	1623	3011	0	0	1304	0	0	0	0	0	0	0	0	0	80	0	0	0	0	0	0	0	0	214
70	1325	0	1465	2035	1017	752	0	830	958	610	1287	0	0	0	677	170	0	0	0	0	0	0	570	581	0	0	0	376	0	318	0	43	0	0	0	0
71	0	0	0	0	0	0	0	0	0	0	0	0	0	0	0	0	0	0	0	0	0	0	0	0	0	0	0	0	0	0	0	0	0	0	0	0
72	0	0	0	0	0	0	0	0	0	0	0	0	0	0	0	88	0	0	0	0	0	0	148	138	0	0	0	0	0	0	0	0	0	0	0	0
73	113	0	39	0	0	91	0	86	745	1738	58	0	0	0	0	186	0	0	0	0	0	0	0	0	0	0	54	0	0	0	0	0	0	0	526	0
74	0	0	0	0	0	0	0	0	0	0	0	0	0	45	0	204	0	0	0	0	0	0	0	0	0	0	0	0	0	0	0	0	0	0	726	0
75	0	0	0	0	0	0	0	0	0	0	0	0	0	0	0	0	0	0	0	0	0	0	0	0	0	0	0	0	0	0	0	0	0	0	428	0
76	105	0	0	0	0	73	0	0	0	0	88	0	0	92	0	214	0	0	0	237	0	0	0	0	0	209	0	0	0	0	0	0	0	0	702	0
77	0	0	0	0	0	0	0	0	120	102	0	76	0	136	0	170	0	0	0	0	0	0	0	0	0	0	0	0	0	257	0	0	0	0	656	0
78	0	0	0	0	0	0	0	0	0	0	0	0	0	0	0	0	0	0	0	0	0	0	0	0	0	0	0	0	0	0	0	0	0	0	394	0
79	0	0	0	0	0	0	0	0	96	73	0	0	0	129	0	152	0	0	0	0	0	0	828	722	0	0	0	0	0	0	0	0	0	0	0	0
80	0	0	0	0	0	0	0	0	0	0	0	0	0	184	0	257	0	0	0	0	0	0	0	0	0	0	0	0	0	0	0	0	0	0	382	0
81	0	0	0	0	0	0	0	0	81	60	0	0	0	81	0	70	0	0	0	0	0	0	0	0	0	182	0	0	0	5855	4187	0	0	0	0	0
82	0	0	0	0	0	0	0	0	0	0	0	0	0	0	0	0	0	0	0	0	0	0	662	470	0	0	0	0	0	0	0	0	0	0	0	0
83	0	196	0	0	0	0	186	0	43	0	0	0	27	170	0	353	57	0	0	0	0	0	401	0	0	0	0	0	0	0	715	0	0	0	0	0
84	0	0	0	0	0	0	0	71	0	0	0	0	28	0	0	161	0	0	0	0	0	0	0	0	0	0	0	0	0	0	0	0	0	0	356	0
85	0	0	0	0	0	0	0	0	0	0	0	76	0	180	0	87	0	0	0	0	0	0	0	0	0	0	67	0	0	0	0	0	0	0	0	209
86	0	0	0	0	0	0	0	0	327	329	0	0	0	240	0	81	0	0	0	0	0	0	0	0	0	0	0	0	0	331	0	0	0	0	1024	0
87	37	0	0	0	0	0	0	72	1638	1378	60	209	0	147	0	0	0	0	0	0	0	0	0	1737	0	0	159	0	0	0	0	0	0	0	0	438
88	0	0	0	0	0	0	0	63	544	383	0	0	0	0	0	152	0	0	0	0	0	0	9401	7127	0	0	0	0	0	0	0	0	0	0	0	0
89	0	0	0	0	0	0	0	0	0	0	0	132	0	0	0	0	0	0	0	0	0	0	0	0	0	0	97	0	0	0	0	0	0	0	0	304
90	0	0	0	0	0	0	0	0	47	0	0	0	0	0	0	0	0	0	0	0	0	0	1845	1480	0	0	0	0	0	0	0	0	0	0	276	0
91	0	0	0	0	0	0	0	78	103	141	0	105	0	0	0	0	0	0	0	0	0	0	0	476	0	0	84	0	0	0	0	0	0	0	0	269
92	0	0	38	83	44	0	0	0	0	0	0	0	0	49	0	88	0	0	0	0	0	0	0	0	0	0	0	0	0	0	6443	0	0	0	0	0
93	37	0	0	0	0	0	0	0	1454	1304	0	0	0	54	0	0	0	0	323	0	398	0	0	0	0	393	0	510	452	8142	0	48	0	0	0	0
94	0	0	0	48	0	0	0	105	0	0	0	93	0	100	0	96	0	0	0	0	241	0	8987	6792	0	0	58	0	323	0	672	66	0	0	314	0
95	56	0	0	0	0	0	0	75	0	0	57	0	0	0	0	0	0	0	0	0	0	0	325	240	0	0	0	0	0	0	0	0	0	0	0	0
96	0	107	0	0	0	0	0	45	0	0	0	0	37	194	0	0	60	0	0	0	0	0	0	0	0	0	0	0	0	0	0	0	0	0	0	0
97	0	1304	6180	8154	5237	0	1073	124	0	0	0	0	357	1436	0	0	658	0	0	0	0	0	0	0	0	0	0	0	0	243	0	0	0	0	0	0
98	61	0	0	0	0	0	0	201	0	0	0	0	0	0	0	0	0	0	0	0	0	0	0	0	0	0	0	0	0	0	0	0	0	0	0	0
99	0	0	0	0	0	0	0	287	0	33	0	0	0	0	0	79	0	0	0	0	0	0	278	361	0	0	0	0	0	487	0	39	0	0	0	0
100	38	0	0	0	0	0	0	576	0	0	0	0	0	0	0	0	0	0	0	555	0	0	0	0	0	458	0	0	0	0	0	0	0	0	0	0
101	0	0	0	0	0	0	63	407	49	44	0	0	0	0	41	0	0	0	0	0	0	0	0	0	0	0	0	0	0	372	0	0	0	0	0	0
102	0	87	0	0	0	0	0	156	0	0	0	0	0	0	85	0	0	0	0	265	0	0	0	176	0	233	0	0	0	324	846	0	0	0	0	0
103	0	41	0	0	0	0	55	157	137	150	0	106	109	0	48	85	0	0	0	0	0	0	3122	2299	0	0	0	0	205	0	0	0	0	0	286	0
104	0	0	0	0	0	0	0	118	0	0	0	0	71	0	44	0	0	0	0	0	0	0	0	0	0	0	98	680	0	412	0	0	0	0	0	234
105	0	0	0	0	0	0	0	0	0	0	0	0	0	0	34	0	0	0	0	0	490	0	0	0	0	0	136	0	446	324	0	38	0	0	0	297
106	0	61	0	0	0	0	68	156	0	0	0	123	152	0	0	0	0	0	0	0	234	0	0	0	0	0	0	643	227	676	0	0	0	0	0	0
107	0	67	0	0	0	0	61	135	0	0	0	0	46	0	0	88	0	0	0	0	0	0	0	0	0	0	422	0	0	0	0	0	0	0	0	0
108	0	62	564	662	478	0	48	0	345	340	0	825	45	0	0	0	70	0	0	0	227	0	0	0	0	0	437	0	227	534	0	43	0	0	0	1268
109	3726	0	0	0	0	2251	0	1247	2747	1612	4076	0	0	0	1033	87	0	0	0	0	0	0	0	0	0	0	0	0	0	0	0	0	0	0	284	0
110	0	0	0	0	0	0	0	0	0	0	0	235	72	0	0	0	0	0	0	0	0	0	0	0	0	214	564	0	0	243	0	0	0	0	0	1740
111	0	53	42	0	0	0	45	222	0	49	0	0	0	0	91	0	55	0	0	0	227	0	0	142	0	0	0	0	213	0	0	48	0	0	0	0
112	0	45	0	0	0	0	46	145	0	0	0	83	43	0	87	0	0	0	0	0	0	0	0	0	0	0	78	0	0	0	0	0	0	0	0	262
113	0	88	0	0	0	0	91	131	55	0	0	0	0	0	0	0	99	0	0	0	0	0	0	0	0	0	83	0	0	0	0	0	0	0	0	251
114	0	0	60	64	52	0	0	101	0	57	0	163	34	55	0	0	0	0	0	0	0	0	0	0	0	0	0	0	0	284	0	38	0	0	0	0
115	0	63	0	0	0	0	71	0	0	0	0	0	0	0	0	0	0	0	0	0	284	0	0	0	0	0	0	0	0	379	0	51	0	0	550	0
116	0	0	0	0	213	0	0	0	0	0	0	117	0	0	0	166	0	0	0	0	0	0	0	0	0	0	0	522	307	338	0	0	0	0	636	0
117	122	73	0	0	0	79	95	0	39	41	130	0	0	0	0	0	0	0	0	361	405	0	0	0	0	376	63	0	0	0	0	74	0	0	0	188
118	42	0	0	0	0	0	0	0	0	0	0	0	0	81	0	0	67	0	0	0	0	0	0	229	0	0	54	0	512	0	0	0	0	0	428	0
119	78	0	0	0	0	63	0	0	0	0	68	31861	0	0	0	224	0	0	0	0	0	0	0	0	0	0	0	0	0	0	0	0	0	0	0	0
120	0	0	0	0	0	0	0	0	0	0	0	0	0	0	0	0	0	0	0	0	583	0	0	0	0	0	184	0	0	439	0	45	0	0	1044	469
121	87	6924	6251	3043	744	102	3213	1999	1333	1487	149	0	2011	3549	35	0	282	0	0	317	0	0	0	0	0	0	262	0	348	0	0	0	0	0	0	727
122	0	0	0	0	0	0	0	0	0	0	0	387	0	0	0	0	0	0	0	0	0	0	0	0	0	0	346	0	260	0	0	0	0	0	0	1161
123	0	0	0	0	0	0	0	183	0	77	0	0	0	0	0	0	0	0	0	0	0	0	0	0	0	0	0	0	0	0	0	0	0	0	0	0
124	0	0	0	0	0	0	0	0	0	0	0	0	0	0	0	0	0	0	0	0	0	0	0	0	0	0	86	0	0	0	0	0	0	0	0	236
125	0	0	0	0	0	0	0	0	0	0	0	0	0	0	0	0	0	0	0	0	0	0	0	0	0	0	0	0	0	0	0	0	0	0	0	0
126	0	0	0	0	2713	1342	0	0	0	0	1967	0	0	0	569	77	1937	0	0	0	0	0	268	494	0	0	0	0	0	0	0	48	0	0	272	0
127	6088	11649	12335	19664	23423	0	16254	17528	15152	14012	0	0	29526	16590	0	0	28679	0	0	0	220	0	0	0	0	0	0	0	0	0	0	0	0	0	0	0
128	0	0	0	0	0	0	0	0	0	0	0	131	0	0	0	0	0	0	0	0	0	0	0	0	0	0	0	413	0	0	0	45	0	0	0	0
129	0	0	0	0	79	0	143	0	0	0	59	0	0	0	0	0	103	0	0	0	0	0	0	138	0	0	0	0	178	0	0	46	0	0	0	0
130	0	0	0	0	0	0	0	0	0	0	0	0	0	0	0	0	0	0	0	0	0	0	0	0	0	0	126	0	0	907	0	0	0	0	0	312
131	0	35	0	0	0	0	0	0	0	0	0	334	0	0	0	0	0	0	0	0	0	0	0	207	0	0	344	0	0	0	0	0	0	0	0	1084
132	9521	0	0	0	63	22170	0	0	0	103	0	0	0	0	0	0	0	0	0	0	0	0	0	0	0	0	500	0	0	0	0	0	0	0	0	318
133	0	723	0	0	0	0	0	0	70	0	15969	0	0	0	30471	77	0	0	0	0	0	0	351	641	0	0	0	0	282	270	0	111	0	0	0	0
134	0	89	235	208	0	0	131	69	148	64	0	0	0	70	0	0	110	0	0	0	0	0	0	0	0	0	0	0	0	0	0	0	0	0	0	0
135	158	0	0	0	116	85	0	62	0	0	101	0	0	0	0	0	0	0	430	346	575	0	143	220	0	400	0	0	435	257	0	107	0	0	0	0
136	0	79	92	89	69	0	79	0	0	0	0	0	0	77	0	97	56	0	506	0	568	0	268	344	0	202	0	0	457	0	802	82	0	0	308	0
137	0	118	139	169	99	0	89	52	242	220	0	117	74	105	0	159	55	0	0	0	0	0	0	0	0	0	55	498	0	0	0	0	0	0	688	0
138	0	0	0	0	0	0	0	47	0	0	0	0	0	0	0	0	0	0	0	0	355	0	0	170	0	0	0	0	0	0	0	0	0	0	0	0
139	0	0	0	0	0	0	0	0	0	0	0	0	0	0	0	68	0	0	0	0	0	0	0	0	0	0	0	0	0	304	0	0	0	0	0	0
140	0	0	0	0	0	0	0	0	41	0	0	0	29	0	0	0	0	0	0	0	0	0	135	0	0	0	53	0	0	0	0	0	0	0	0	0
141	85	0	0	0	0	55	0	0	1121	1645	102	0	38	0	0	201	0	0	0	308	0	0	0	0	0	340	0	449	0	0	0	0	0	0	302	0
142	85	0	0	0	0	48	0	0	0	0	81	287	0	0	0	0	0	0	0	0	0	0	0	0	0	0	215	0	0	0	0	41	0	0	0	711
143	524	0	0	0	0	354	0	0	0	0	509	0	0	0	90	0	0	0	0	0	0	0	0	0	0	0	0	0	0	270	0	0	0	0	0	0
144	0	0	0	0	0	0	0	0	0	0	0	274	0	0	0	0	0	0	0	243	0	0	4303	6603	0	369	0	0	0	0	0	0	0	0	0	0
145	0	0	0	0	0	0	0	0	0	0	0	0	0	0	0	451	0	0	0	359	0	0	0	0	0	495	0	0	0	426	0	0	0	0	1270	0
146	56	0	0	0	0	46	0	0	0	0	78	357	0	0	36	0	0	0	0	210	0	0	0	0	0	240	467	0	0	0	0	0	0	0	408	0
147	0	0	0	0	0	0	0	0	0	0	0	0	0	0	40	42057	0	0	0	190	0	0	161	0	0	229	0	0	298	0	0	0	0	0	0	1429
148	48	88	0	0	0	55	99	337	461	421	59	0	0	0	0	0	0	0	0	320	312	0	0	0	0	274	98	0	0	940	715	0	0	0	1018	360
149	0	90	135	150	106	0	116	269	0	0	0	165	0	73	0	0	104	0	0	0	455	0	328	528	0	0	0	0	0	0	0	105	0	0	0	0
150	0	0	0	0	0	0	0	0	0	0	0	339	0	0	0	246	0	0	409	0	0	0	0	0	0	0	0	0	405	0	0	0	0	0	1216	0
151	0	0	44	0	0	0	0	0	43	30	0	0	0	0	0	0	0	2337	3985	0	0	0	0	0	0	0	0	0	0	1671	1453	0	0	0	0	0
152	0	69	127	127	82	0	83	108	93	75	0	0	0	75	0	0	76	0	0	0	305	0	182	163	0	0	281	0	268	0	0	71	0	0	0	902
153	0	0	44	0	0	0	0	0	0	0	0	487	0	0	0	0	0	0	0	368	0	0	0	0	0	451	510	0	0	0	0	0	0	0	0	1643
154	162	104	128	115	96	108	90	0	0	0	155	0	0	79	0	0	73	0	0	0	0	0	143	187	0	0	0	0	0	0	0	39	0	0	0	0
155	229	39	0	0	77	133	0	17528	15257	14142	201	210	0	44	0	0	51	0	0	573	0	0	1037	1523	0	0	164	0	172	0	0	42	0	0	0	557
156	0	0	0	0	0	0	0	0	0	0	0	0	0	0	0	0	0	0	0	0	0	0	0	0	0	631	0	0	0	0	0	0	0	0	0	0
157	44	39	47	53	0	0	46	173	138	296	59	0	0	48	0	139	0	0	0	0	277	0	177	227	0	0	45	0	194	358	0	49	0	0	668	0
158	84	0	56	60	0	65	0	0	0	0	97	0	0	0	0	0	0	0	0	317	0	0	0	0	0	313	0	0	0	0	0	0	0	0	0	0
159	0	45	61	67	42	0	54	104	0	0	0	95	0	49	0	0	0	0	333	0	213	0	0	0	0	0	100	0	202	602	0	38	0	0	592	240
160	83	0	0	0	0	68	0	119	148	222	85	0	0	0	0	141	0	0	0	0	0	0	0	0	0	0	0	0	0	0	0	0	0	0	0	0
161	87	0	0	0	0	67	0	0	0	0	102	114	0	0	0	0	0	0	0	0	0	0	0	0	0	0	75	0	0	643	0	0	0	0	0	297
162	0	45	0	0	0	0	0	63	0	0	0	84	0	0	0	128	0	0	0	208	0	0	0	0	0	242	0	0	0	0	0	0	0	0	674	182
163	65	0	0	0	0	62	0	115	0	0	76	0	44	0	0	74	0	0	0	273	0	0	0	0	0	291	0	0	0	358	0	0	0	0	312	0
164	55	88	106	104	85	0	102	0	130	127	69	72	0	95	0	0	86	0	0	0	405	0	323	428	0	180	53	0	320	0	0	75	0	0	0	221
165	0	0	0	0	0	0	0	99	47	49	0	0	0	0	0	177	0	0	0	0	0	0	148	205	0	0	0	0	0	257	0	0	0	0	868	0
166	0	41	110	117	63	0	51	0	49	0	0	0	0	0	0	0	0	0	0	0	0	0	0	0	0	0	0	0	0	345	0	0	0	0	0	0
167	0	0	76	83	42	0	0	80	0	0	0	131	0	0	0	204	0	0	0	0	0	0	0	0	0	0	177	0	0	460	0	0	0	0	1246	659
168	0	0	0	0	0	0	0	81	0	0	0	107	0	0	0	94	0	0	0	0	0	0	0	0	0	0	0	0	0	392	0	0	0	0	514	0
169	0	0	53	45	0	0	0	109	0	0	0	788	0	0	0	0	0	0	0	0	0	0	0	0	0	0	0	0	0	751	0	0	0	0	0	0
170	138	0	49	52	0	95	0	94	45	38	149	0	0	0	0	0	0	0	0	426	0	0	0	0	0	422	0	0	0	0	0	0	0	0	270	0
171	0	0	0	0	0	0	0	131	0	0	0	0	0	0	0	0	0	0	0	0	0	0	0	0	0	0	0	0	0	0	0	43	0	0	0	928
172	107	0	0	0	0	55	0	175	0	0	92	349	0	0	0	0	0	0	0	0	0	0	0	0	0	0	253	0	0	0	0	0	0	0	0	0
173	44	40	0	0	0	0	0	191	0	43	50	0	0	0	0	0	0	0	0	0	0	0	0	0	0	0	0	0	0	0	0	0	0	0	258	0
174	0	0	0	0	0	0	0	180	53	0	0	0	28	0	0	0	0	0	0	0	0	0	0	0	0	0	47	0	0	0	0	0	0	0	0	174
175	42	0	0	0	0	0	0	153	0	0	0	0	34	0	0	0	0	0	0	0	0	0	0	0	0	0	94	0	0	0	0	0	0	0	254	369
176	0	0	0	0	0	0	0	115	0	0	0	103	30	0	0	0	0	0	0	0	0	0	0	0	0	0	96	376	0	0	0	0	0	0	0	371
177	0	0	154	150	155	0	151	85	0	0	0	0	39	144	0	0	0	0	0	0	0	0	0	0	0	0	0	0	0	0	0	157	0	0	0	0
178	0	309	0	0	0	0	0	88	120	127	0	0	0	0	0	76	224	0	0	0	540	0	231	366	0	0	0	0	542	0	0	0	0	0	360	0
179	0	290	0	305	0	0	306	84	0	0	0	131	259	332	0	0	398	991	603	0	647	0	0	0	725	0	0	0	0	0	0	218	0	0	0	0
180	0	351	448	387	369	0	381	60	292	292	0	145	40	256	39	134	398	0	527	0	0	0	435	554	0	0	0	0	595	609	0	199	0	0	512	0
181	0	88	141	133	134	0	110	65	279	295	0	0	0	0	0	0	132	0	1174	0	1585	0	0	0	0	0	187	0	1524	0	0	368	0	0	0	664
182	66	0	0	0	0	55	0	45	75	69	76	303	0	0	0	0	0	0	0	241	0	0	695	970	0	249	256	0	0	0	0	0	0	0	0	1031
183	199	36	66	71	0	154	51	74	0	0	206	193	31	0	32	0	49	0	0	0	0	0	0	0	0	593	209	0	0	0	0	39	0	0	0	828
184	0	0	0	0	0	0	0	62	0	0	0	0	0	0	0	0	0	0	0	566	0	0	0	0	0	0	58	0	0	0	0	0	0	0	0	280
185	181	0	0	0	0	188	0	74	0	0	229	0	0	0	35	0	0	0	0	0	0	0	0	0	0	427	0	0	0	243	0	0	0	0	0	0
186	294	48	95	50	42	254	58	228	0	0	327	0	0	46	0	0	0	0	0	505	0	0	0	0	0	0	110	0	180	0	0	0	0	0	0	244
187	163	37	71	0	0	118	43	77	52	47	159	0	0	0	0	0	0	0	0	1009	0	0	216	177	0	979	0	0	0	0	0	0	0	0	0	0
188	84	0	0	0	0	0	0	170	41	0	60	484	0	0	0	170	0	0	0	0	0	0	164	0	0	0	506	0	0	297	0	0	0	0	898	1695
189	0	0	85	62	74	0	80	259	47	39	0	0	33	0	0	0	0	0	0	0	255	0	0	0	0	0	0	0	208	0	0	53	0	0	0	0
190	0	70	0	0	0	0	0	138	0	0	0	86	39	58	0	112	77	0	0	0	0	0	0	0	0	0	101	0	0	467	0	0	0	0	678	353
191	59	505	562	525	494	0	562	91	0	0	0	0	51	392	0	0	539	0	721	0	1457	0	0	0	0	0	51	364	1168	358	0	312	0	0	0	0
192	67	0	0	0	0	83	1390	145	439	433	55	0	52	921	0	0	0	0	0	0	0	0	604	828	0	0	0	0	0	0	0	0	0	0	0	0
193	97	1168	3235	2914	2348	0	0	103	823	837	107	0	45	0	69	0	1211	0	0	332	0	0	0	0	0	280	93	0	0	0	0	786	1082	0	0	209
194	0	0	0	0	0	0	0	79	0	0	0	0	39	0	1711	0	0	1575	2876	0	3996	0	1996	2651	0	0	0	0	3789	0	715	0	1371	0	0	0
195	0	119	0	0	0	0	162	141	0	0	0	0	47	0	0	0	0	0	0	0	0	0	0	0	0	0	2264	0	0	0	0	93	0	0	0	0
196	0	0	173	196	166	47	0	103	144	136	50	0	0	97	0	128	97	0	527	0	604	0	331	466	0	180	71	0	564	0	0	0	0	0	272	214
197	781	0	5335	2233	0	649	3089	0	0	0	801	0	1799	0	74	0	0	0	0	0	0	0	0	0	0	0	0	0	205	345	0	44	0	0	922	0
198	0	5342	0	0	739	1195	0	406	245	144	0	78	0	4160	45	183	560	0	0	1154	248	0	198	239	0	963	0	0	0	0	0	0	0	0	1010	214
199	1629	0	0	0	0	0	0	0	0	67	1622	0	0	0	33	0	0	762	0	0	248	0	216	246	0	0	55	0	191	0	0	0	0	0	0	0
200	0	0	0	0	0	0	0	624	151	139	0	0	0	0	50	243	76	0	538	4263	362	0	344	374	3338	4152	65	0	394	419	0	94	0	0	908	0
201	0	1193	979	453	285	137	704	998	125	125	160	15947	513	862	52	0	125	0	0	0	0	0	0	0	0	0	68	0	0	507	0	0	0	0	0	0
202	162	0	0	0	127	0	0	0	0	0	0	0	58	0	0	302	70	0	0	612	369	0	0	0	0	637	136	0	205	541	0	0	0	0	1855	419
203	2912	0	0	0	0	841	0	0	0	0	1865	0	0	0	546	304	0	0	0	309	0	0	0	0	0	238	0	0	0	622	0	0	0	0	1557	285
204	0	1274	1021	529	318	148	978	283	103	109	0	0	443	872	201	0	181	0	0	269	348	0	0	166	0	0	61	0	378	500	0	88	0	0	0	0
205	0	0	0	0	0	0	0	0	476	497	0	467	0	0	106	0	0	0	0	309	0	0	0	0	0	293	173	0	0	0	0	0	0	0	0	679
206	991	11751	12390	19721	23410	303	16301	15209	13469	13862	421	359	29604	16642	207	253	40204	0	0	522	0	0	0	0	0	509	0	0	0	0	0	0	0	0	1232	2040
207	0	0	0	0	0	0	0	0	0	0	0	1003	0	0	147	0	0	0	0	0	0	0	127	161	0	0	539	0	189	0	0	46	0	0	0	2212
208	0	0	0	0	0	0	0	0	0	0	0	0	0	0	57	0	0	0	0	0	0	0	224	333	0	0	0	0	241	0	0	62	0	0	0	0
209	0	0	0	0	0	0	0	0	0	0	0	0	0	0	0	0	0	0	0	0	0	0	0	0	0	0	53	0	0	798	0	38	0	0	0	173
210	1608	133	161	173	148	481	82	0	74	0	673	0	0	104	241	0	55	0	0	178	0	0	0	0	0	0	0	461	0	0	0	0	0	0	0	0
211	0	0	0	0	0	0	0	285	403	254	0	0	0	0	0	0	0	0	700	0	0	0	0	0	0	0	0	0	734	0	0	0	0	0	272	0
212	9673	772	45	0	0	22199	55	0	0	47	16000	90	0	0	30516	0	0	0	323	544	213	0	341	370	0	1090	0	0	0	0	0	0	0	0	0	352
213	0	0	89	0	0	0	0	0	0	0	0	96	28	0	0	0	81	0	0	451	0	0	125	0	0	640	0	0	0	0	0	109	0	0	0	0
214	0	0	0	47	47	163	0	96	72	42	0	0	0	0	0	0	0	813	366	416	0	0	0	153	1088	489	0	364	0	318	0	45	0	0	0	0
215	0	0	0	0	0	0	0	0	0	0	0	0	0	0	0	181	0	0	0	0	0	0	0	0	0	0	47	0	0	291	0	0	0	0	946	0
216	0	0	0	53	0	0	95	0	0	0	0	95	54	156	0	0	49	0	0	0	0	0	0	0	0	0	0	0	0	0	0	0	0	0	358	0
217	0	125	177	119	90	0	0	110	97	48	0	236	0	0	32	0	0	0	0	0	0	0	0	0	0	0	0	0	0	0	0	0	0	0	288	0
218	57	0	0	0	0	0	0	0	0	0	63	71	0	0	1363	0	0	0	0	0	0	0	0	0	0	0	0	0	0	0	672	0	0	0	0	0
219	0	0	0	0	0	0	0	0	0	0	0	0	0	0	0	0	0	0	0	0	0	0	0	0	0	0	249	0	0	345	0	0	0	0	0	1027
220	0	135	71	0	65	0	110	125	0	0	0	0	27	104	0	152	0	7547	16718	0	10516	0	310	239	0	493	0	57110	15925	0	1692	2552	8155	0	0	0
221	0	0	0	53	0	0	0	0	0	0	0	0	0	0	0	175	88	0	0	15126	0	0	8721	5721	10693	20600	164	0	0	0	0	0	0	8384	784	505
222	85	0	79	45	51	44	0	0	0	0	101	419	0	0	0	0	0	0	0	0	0	0	0	0	0	0	0	0	0	0	0	0	0	0	0	0
223	94	48	0	0	0	48	0	0	0	0	102	314	0	0	0	0	0	0	0	0	0	0	0	0	0	0	533	0	0	0	0	0	0	0	0	1897
224	0	0	86	85	78	0	0	0	0	0	0	0	31	0	0	0	0	0	0	0	0	0	0	0	0	0	0	0	0	0	0	0	0	0	0	0
225	0	5061	5296	4666	6295	0	5603	0	0	0	0	272	2230	5293	0	0	6461	0	0	206	0	0	0	0	0	0	219	0	0	0	0	0	0	0	0	854
226	98	0	0	0	0	44	0	1239	1568	1446	68	101	0	0	0	0	0	0	0	204	327	0	190	240	0	273	0	0	660	0	0	128	0	0	0	207
227	0	278	206	209	248	0	306	47	61	48	0	0	32	297	0	857	248	0	0	320	632	0	0	0	0	302	222	0	573	0	0	123	0	0	0	350
228	0	72	117	174	130	0	80	0	66	46	0	0	0	111	0	27770	72	0	1152	0	1002	0	396	978	0	0	0	0	924	0	0	199	0	0	0	0
229	76	0	0	0	0	59	0	48	0	0	66	0	0	0	1879	0	0	0	0	239	0	0	776	0	0	202	0	0	0	304	0	0	0	0	610	0
230	0	0	0	0	0	103	0	611	0	0	145	0	0	0	74	0	0	0	0	0	0	0	0	0	0	0	0	0	0	351	0	0	0	0	742	0
231	4273	90	116	117	97	3150	87	0	0	0	4628	196	0	0	2838	0	59	0	0	0	255	0	132	192	0	0	0	0	265	0	0	63	0	0	0	472
232	0	0	0	0	0	0	0	566	0	0	0	0	0	0	0	0	0	0	0	376	0	0	0	0	0	294	0	0	0	0	0	0	0	0	0	0
233	288	34	169	136	101	303	0	0	0	0	342	0	0	0	0	0	0	0	0	520	0	0	0	0	0	549	0	0	0	0	0	0	0	0	0	0
234	44	0	0	0	0	0	0	0	45	0	54	0	0	0	0	94	0	0	0	1042	0	0	0	0	0	913	0	0	175	0	0	0	0	0	490	0
235	0	0	0	0	0	0	0	0	0	0	0	0	0	0	0	0	0	0	0	0	227	0	0	0	0	0	0	0	274	0	0	0	0	0	0	0
236	0	0	0	0	0	0	0	360	0	0	0	0	0	0	0	0	0	0	0	0	0	0	174	138	0	316	0	0	0	0	0	0	0	0	0	0
237	160	0	0	0	0	93	0	0	0	0	123	0	0	0	0	0	0	0	0	234	0	0	0	0	0	0	0	0	0	0	0	0	0	0	0	0
238	0	0	0	0	0	0	0	0	0	0	0	151	0	0	109	0	0	0	0	0	0	0	0	0	0	0	64	0	0	0	0	0	0	0	370	287
239	79	40	48	0	0	71	0	136	0	0	74	101	0	57	82	0	56	965	333	0	0	0	151	170	0	0	61	0	0	0	0	0	0	0	0	0
240	0	0	0	0	0	0	0	0	0	0	0	0	39	0	0	88	0	0	0	0	0	0	0	0	0	0	83	0	0	473	0	51	0	0	282	370
241	0	0	0	0	0	0	0	0	0	0	0	0	0	0	0	70	0	0	0	0	0	0	0	0	0	0	0	0	0	0	0	0	0	0	0	0
242	0	0	70	0	67	0	0	125	0	0	0	0	0	0	0	0	0	0	0	0	0	0	0	0	0	0	164	0	0	0	0	0	0	0	0	0
243	0	64	0	0	64	0	73	208	50	41	0	2625	0	53	0	0	68	0	0	0	341	0	252	307	0	0	0	0	301	0	0	83	0	0	460	0
244	0	63	69	57	61	0	60	0	0	0	0	0	0	0	0	0	49	0	0	0	0	0	0	0	0	0	0	0	0	0	0	0	0	0	0	273
245	0	55	75	48	59	0	68	48	0	37	0	103	0	0	0	81	0	0	0	0	0	0	0	0	0	0	65	0	0	0	0	0	0	0	628	348
246	0	0	0	0	0	0	0	293	40	0	0	0	0	0	0	0	0	0	0	0	277	0	0	0	0	0	71	0	224	0	0	49	0	0	456	0
247	0	0	0	0	54	0	0	0	0	0	0	0	0	0	0	68	0	0	0	0	0	0	0	0	0	0	0	0	0	0	0	0	0	0	0	0
248	0	2255	2781	2314	3509	0	2403	0	37	0	0	0	924	2402	0	268	4681	0	0	0	0	0	0	0	0	0	0	0	0	0	0	0	0	0	878	0
249	116	0	0	0	0	97	0	958	1805	1496	111	291	0	0	0	0	0	0	0	354	412	0	0	0	0	333	73	0	430	0	0	69	0	0	0	275
250	62	147	101	96	101	53	170	0	0	0	63	0	0	127	0	272	0	0	333	0	369	0	195	242	0	0	215	0	405	284	0	98	0	0	1905	995
251	39	0	0	0	0	49	0	0	54	60	50	72	0	0	0	0	0	0	0	0	0	0	200	290	0	0	0	0	0	0	0	0	0	0	0	264
252	0	0	0	0	0	0	0	0	0	0	0	0	0	0	0	0	0	0	0	193	0	0	0	0	0	198	0	0	0	0	0	0	0	0	264	0
253	0	0	0	0	0	50	0	0	38	33	0	0	0	48	0	0	0	0	0	0	0	0	0	0	0	0	0	0	0	0	0	0	0	0	0	0
254	3176	0	0	0	0	2300	0	0	0	0	3174	0	0	0	1622	0	0	0	0	0	0	0	0	0	0	0	1098	0	0	0	0	53	0	0	0	493
255	0	257	300	269	274	0	268	0	0	179	0	127	0	169	0	0	178	0	807	343	945	0	0	0	0	367	113	0	1003	0	0	183	0	0	0	547
256	121	35	56	50	43	97	0	0	211	0	125	125	0	0	0	0	0	0	0	407	0	0	523	679	0	471	0	0	0	0	0	0	0	0	0	0
257	0	0	40	0	0	0	0	0	54	43	0	0	0	0	0	0	0	0	0	0	0	0	0	0	0	0	0	0	0	0	0	0	0	0	0	0
258	0	0	0	0	0	0	0	48	0	0	0	67	0	0	0	0	0	0	0	0	0	0	0	0	0	0	0	0	0	0	0	0	0	0	0	240
259	0	0	0	0	0	0	0	50	0	0	0	0	0	0	0	0	0	0	0	400	0	0	0	0	0	0	0	0	0	0	0	0	0	0	0	888
260	0	0	0	0	0	0	0	94	0	0	0	0	42	0	0	99	59	991	377	0	0	0	0	0	822	338	0	0	0	372	0	60	0	0	0	607
261	386	0	0	0	0	252	0	77	0	0	337	0	0	0	0	0	0	0	0	1062	0	0	0	0	943	1035	0	0	0	0	0	0	0	0	0	0
262	83	0	0	0	0	78	0	67	0	0	93	0	0	0	0	0	0	0	0	186	0	0	0	0	0	200	61	0	0	277	0	0	0	0	0	245
263	0	0	0	0	0	0	0	73	0	0	0	0	27	0	0	0	0	0	0	0	0	0	0	0	0	0	0	0	0	0	0	0	0	0	0	242
264	0	0	0	0	0	0	0	81	0	0	0	0	27	0	0	0	0	0	0	0	0	0	0	0	0	0	0	0	0	0	0	0	0	0	0	0
265	0	0	0	0	0	0	0	50	0	0	0	0	0	0	0	0	0	0	0	0	0	0	0	0	0	0	47	0	0	0	0	0	0	0	0	0
266	0	0	0	0	0	0	0	0	0	0	0	0	29	0	0	90	0	0	0	0	0	0	0	0	0	0	0	0	0	0	0	0	0	0	472	0
267	0	75	78	65	82	0	80	49	72	54	0	0	29	68	0	0	51	0	0	0	334	0	218	214	0	0	0	0	307	0	0	55	0	0	0	0
268	0	0	0	0	0	0	0	89	0	0	0	112	29	0	34	0	0	0	0	0	0	0	0	0	0	0	0	0	0	0	0	0	0	0	276	269
269	0	0	0	0	0	0	0	0	0	0	0	0	28	0	0	0	0	0	0	0	0	0	0	0	0	0	0	0	0	0	0	0	0	0	0	404
270	0	50	43	0	49	0	53	58	40	38	0	0	34	44	0	10140	49	0	0	0	0	0	0	0	0	0	0	0	0	0	0	0	0	0	0	0
271	0	72	64	48	73	0	81	0	46	44	0	183	34	55	0	0	54	0	0	0	369	0	218	287	0	0	157	0	329	0	0	77	0	0	0	742
272	0	56	0	0	0	0	0	185	0	0	0	0	30	0	0	0	0	0	0	0	0	0	0	0	0	0	0	0	0	0	0	0	0	0	0	0
273	83	0	50	0	64	87	63	0	34	0	98	0	30	0	0	0	52	0	0	376	263	0	148	177	0	342	0	0	301	0	0	63	0	0	0	0
274	0	0	0	0	0	0	0	0	0	0	0	0	0	0	0	0	0	0	0	0	0	0	0	0	0	0	0	0	0	0	0	0	0	0	0	0
275	39	0	0	0	0	48	0	0	66	59	49	0	0	0	0	0	0	0	0	0	0	0	135	188	0	0	0	0	0	0	0	0	0	0	286	0
276	41	68	74	61	71	53	67	0	49	52	54	0	0	55	0	0	54	0	0	184	348	0	182	229	0	0	0	0	329	0	0	71	0	0	590	0
277	55	0	0	0	0	66	0	0	0	0	71	93	33	0	0	174	0	0	0	385	0	0	0	0	0	333	94	0	0	0	0	0	0	0	1244	397
278	0	0	0	0	0	0	0	80	0	0	0	0	0	0	0	0	0	0	0	0	0	0	0	0	0	0	0	0	0	0	0	0	0	0	0	0
279	0	0	0	0	0	0	0	0	0	0	0	0	30	0	40	0	0	0	0	188	0	0	0	0	0	187	0	0	0	0	0	0	0	0	0	0
280	0	0	0	0	0	59	0	0	41	40	0	0	58	0	42	85	62	991	420	0	0	0	140	146	0	0	0	0	0	365	0	73	0	0	0	0
281	57	0	0	0	0	0	0	0	50	49	66	0	0	0	0	0	0	0	0	0	0	0	135	164	0	0	0	0	0	284	0	39	0	0	0	0
282	102	84	63	59	80	83	88	0	104	94	99	0	0	95	0	0	89	0	366	352	369	0	333	379	0	313	57	0	430	345	0	92	0	0	0	342
283	0	0	0	0	0	0	0	0	0	0	0	0	0	0	0	0	0	0	0	0	0	0	0	0	0	0	0	0	0	453	0	0	0	0	0	0
284	0	0	0	0	0	0	0	0	0	0	0	0	0	0	0	0	0	0	0	0	0	0	0	0	0	0	74	0	0	0	0	0	0	0	0	334
285	0	0	0	0	0	0	0	0	0	0	0	0	0	0	0	0	0	0	0	0	0	0	0	0	0	0	0	0	0	0	0	0	0	0	0	0
286	0	0	0	0	0	0	0	0	0	0	0	0	0	0	41	0	0	0	0	0	0	0	0	0	0	0	0	0	0	0	0	0	0	0	0	0
287	43	50	60	53	60	0	59	0	0	0	51	0	0	0	0	0	45	0	0	0	241	0	0	0	0	0	0	0	249	0	0	44	0	0	0	0
288	76	0	0	0	0	83	149	0	36	0	101	77	0	0	0	0	0	0	0	540	0	0	138	0	0	462	0	0	0	0	0	0	0	0	0	0
289	37	139	351	341	364	0	0	0	63	40	0	86	346	168	0	74	113	0	323	0	668	0	140	148	0	0	50	0	603	0	0	87	0	0	484	223
290	1002	0	0	0	0	677	0	2226	869	540	1208	0	0	0	914	0	0	0	0	0	0	0	0	0	0	0	0	0	0	0	0	0	0	0	0	0
291	0	0	0	0	0	0	0	0	0	0	0	0	0	0	0	0	0	0	0	0	0	0	0	0	0	0	0	0	0	0	0	0	0	0	0	0
292	0	0	0	0	0	0	0	0	0	0	0	115	0	0	0	0	0	0	0	0	0	0	0	0	0	0	0	0	0	0	0	0	0	0	0	0
293	61	0	0	0	0	48	267	0	0	0	69	0	0	246	0	0	0	0	0	0	0	0	0	0	0	0	101	0	0	0	0	0	0	0	860	419
294	61	256	241	236	254	51	77	0	291	273	52	0	0	0	0	0	179	0	732	0	888	0	758	859	0	0	75	0	929	297	0	154	0	0	0	251
295	58	65	65	52	55	46	99	0	82	83	59	0	0	55	0	0	46	0	0	0	0	0	0	0	0	0	199	0	175	0	0	40	0	0	274	608
296	0	48	56	0	59	0	56	0	65	56	0	167	0	0	0	0	54	0	0	0	341	0	263	365	0	0	0	0	304	0	0	61	0	0	0	0
297	0	199	0	0	0	0	204	0	69	65	0	811	0	144	0	0	163	0	0	0	0	0	380	450	0	0	745	0	249	0	0	0	0	0	0	2988
298	0	0	191	144	198	0	166	0	119	113	0	75	0	0	0	0	0	0	398	0	775	0	317	440	0	0	73	0	778	0	0	152	0	0	442	303
299	0	178	152	119	155	522	0	0	53	59	650	105	0	124	0	0	129	0	0	0	0	0	0	0	0	0	0	0	0	0	0	0	0	0	0	0
300	603	142	109	76	132	152	147	0	0	0	185	0	31	117	0	77	140	1016	786	1300	881	0	294	329	1209	316	0	498	893	412	0	199	0	0	0	0
301	102	472	0	312	0	91	492	0	101	104	111	0	0	352	0	0	441	0	1055	313	0	0	398	478	0	511	0	0	0	0	0	0	0	0	0	0
302	0	34	420	0	484	148	0	0	336	348	190	0	0	0	0	0	0	762	0	651	2076	0	961	1209	0	0	0	0	2105	0	0	432	0	0	0	0
303	190	49	108	77	60	165	50	0	0	0	210	0	0	0	0	0	50	0	0	990	0	0	0	0	0	802	0	0	0	0	0	51	0	0	0	0
304	0	0	0	0	0	63	0	0	0	0	66	0	0	0	0	137	0	0	0	632	0	0	0	0	0	504	81	0	170	0	0	0	0	0	1000	216
305	57	0	0	0	0	0	0	0	0	0	0	0	0	0	0	0	0	0	0	435	0	0	0	0	0	0	213	0	0	0	0	0	0	0	268	932
306	150	35	0	0	0	131	0	0	0	0	156	217	0	0	0	0	0	0	0	616	0	0	0	0	0	540	0	0	0	0	0	0	0	0	0	0
307	444	0	0	0	0	368	0	0	0	0	435	0	0	0	0	0	0	0	0	1722	0	0	0	0	0	1358	0	0	0	0	0	0	0	0	0	0
308	66	0	0	0	0	0	0	0	0	0	0	0	0	0	0	0	0	0	0	0	0	0	0	0	991	0	111	0	189	0	0	0	0	0	0	441
309	131	0	0	0	0	68	0	0	0	0	89	105	0	0	0	0	0	0	0	267	0	0	0	0	0	253	0	0	0	0	0	0	0	0	0	0
310	0	235	248	170	254	0	265	0	159	155	0	0	0	145	0	0	196	0	517	0	1130	0	0	0	0	0	0	0	1011	0	0	201	0	0	0	0
311	0	0	54	0	0	0	0	0	0	0	0	0	0	0	0	0	0	0	0	0	0	0	484	624	0	0	0	0	224	0	0	38	0	0	400	0
312	0	62	99	82	68	0	61	0	0	0	0	0	0	0	0	0	0	0	0	0	0	0	0	0	0	0	0	0	0	0	0	0	0	0	0	0
313	0	36	82	67	56	0	0	0	68	64	0	0	0	0	0	0	0	0	0	0	227	0	0	0	0	182	0	0	0	0	0	0	0	0	0	0
314	0	0	0	0	0	0	0	0	59	72	0	0	0	0	0	0	0	813	560	0	0	0	242	289	0	0	0	0	268	324	0	62	0	0	0	0
315	0	0	0	0	0	0	0	0	0	0	0	0	0	0	0	199	0	0	0	0	0	0	0	0	0	0	0	0	0	0	0	0	0	0	0	0
316	326	0	0	0	0	298	0	0	0	0	330	0	0	0	0	223	0	0	0	1247	0	0	0	0	822	959	0	0	0	291	0	0	0	0	1837	0
317	48	0	0	0	0	0	0	0	0	0	0	0	0	0	0	0	0	0	0	0	0	0	0	0	0	0	0	0	0	0	0	0	0	0	278	0
318	0	0	0	0	0	48	0	0	0	0	0	0	0	0	0	0	0	0	0	0	0	0	0	0	0	0	0	0	0	0	0	0	0	0	0	0
319	67	0	0	0	0	59	0	0	0	0	54	0	0	0	0	72	0	0	0	0	0	0	0	0	0	0	0	0	0	0	0	0	0	0	0	0
320	108	0	0	0	0	0	0	0	0	0	79	0	0	0	0	134	57	0	387	274	0	0	0	0	0	327	0	0	0	345	0	68	0	0	720	0
321	0	0	0	0	0	0	0	0	0	0	0	0	0	0	0	0	0	0	0	0	0	0	0	0	0	0	5718	0	0	0	0	0	0	0	0	0
322	0	0	0	0	0	0	0	0	0	0	0	131	0	0	0	0	0	0	0	0	0	0	0	0	0	0	0	0	0	0	0	0	0	0	528	624
323	79	0	0	0	0	75	0	0	0	0	84	0	0	0	0	137	0	0	0	311	0	0	0	0	0	254	0	0	0	284	0	0	0	0	768	0
324	0	0	42	0	0	0	0	0	0	0	0	0	0	0	0	76	0	0	0	0	0	0	0	0	0	0	0	0	0	0	0	0	0	0	794	0
325	0	84	91	67	89	0	88	0	55	45	0	0	0	57	0	0	0	0	0	0	298	0	0	0	0	0	0	0	309	0	0	48	0	0	0	0
326	0	41	44	0	44	0	0	0	0	0	0	0	0	0	0	0	0	0	0	0	234	0	0	0	0	0	0	0	238	0	0	0	0	0	0	0
327	0	55	44	0	55	0	57	0	80	70	0	0	0	67	0	0	66	0	0	0	327	0	265	307	0	0	0	0	331	0	0	77	0	0	0	0
328	0	0	0	0	0	0	86	0	0	0	0	0	0	79	0	0	78	0	0	0	0	0	0	0	0	0	0	0	0	0	0	78	0	0	0	0
329	0	84	62	53	80	0	0	0	111	117	0	70	0	0	0	0	0	0	0	0	369	0	289	381	0	0	54	0	414	0	0	0	0	0	0	314
330	0	67	53	0	63	0	62	0	65	63	0	0	0	0	0	0	0	0	0	0	0	0	0	0	0	0	0	0	0	0	0	0	0	0	0	0
331	40	0	0	0	0	46	0	0	0	0	56	0	0	0	0	0	0	0	0	0	263	0	169	207	0	0	157	0	290	0	0	50	0	0	0	0
332	0	0	0	0	0	0	0	0	0	0	0	0	0	0	0	0	0	0	0	0	0	0	0	0	0	0	0	0	0	0	0	0	0	0	0	0
333	0	0	0	0	0	52	0	0	0	0	54	0	0	0	0	77	0	0	0	295	0	0	0	0	0	216	0	0	0	0	0	0	0	0	494	0
334	0	0	35	0	0	122	0	0	0	0	0	0	0	0	0	0	0	0	0	0	0	0	0	0	0	0	46804	0	0	0	0	0	0	0	0	0
335	146	0	0	0	0	0	0	0	0	0	142	0	0	0	0	0	0	0	0	531	0	0	0	0	0	385	0	0	0	0	0	0	0	0	0	0
336	0	0	0	0	0	46	0	0	0	0	0	0	0	0	0	0	0	0	0	0	0	0	0	0	0	0	0	0	0	0	0	0	0	0	0	0
337	51	0	0	0	0	0	0	0	0	0	54	0	0	0	0	0	0	0	0	232	0	0	0	187	0	183	0	0	0	311	0	0	0	0	0	260
338	0	40	40	0	44	0	49	0	0	0	0	246	0	0	0	0	0	0	0	0	0	0	0	0	0	0	103	0	0	0	0	0	0	0	0	926
339	0	0	0	0	0	0	0	0	0	0	0	0	0	0	0	0	0	0	0	0	2062	0	0	0	0	0	0	1105	2640	0	0	193	0	0	0	0
340	40	0	0	0	0	0	0	0	0	0	0	0	35	0	0	96	65	864	463	0	0	0	0	0	0	0	0	0	0	365	0	0	0	0	0	0
341	0	0	0	0	0	0	0	0	0	0	0	0	0	0	0	0	0	0	0	0	0	0	0	0	0	0	0	0	0	0	0	0	0	0	0	0
342	0	102	102	82	114	0	106	0	0	0	0	0	0	77	30	0	110	0	420	0	462	0	0	0	0	0	0	0	438	0	0	104	0	0	0	0
343	0	187	148	100	169	0	208	0	114	102	0	0	0	160	0	0	199	0	409	485	967	0	388	468	0	293	0	0	0	0	0	184	0	0	0	0
344	54	36	0	0	0	46	0	0	177	166	58	0	0	0	0	0	0	0	0	186	0	0	542	705	0	198	0	0	888	0	0	0	0	0	0	190
345	0	0	43	0	0	0	0	0	0	0	0	0	0	0	0	0	0	0	0	0	0	0	0	0	0	0	0	0	0	0	0	0	0	0	0	350
346	0	0	0	0	0	0	0	0	0	0	0	0	0	0	0	0	0	0	0	239	0	0	0	0	0	0	0	0	0	0	0	0	0	0	0	0
347	0	0	0	0	0	0	0	0	0	0	0	0	0	0	0	0	0	0	0	0	0	0	0	0	0	0	0	0	0	0	0	0	0	0	392	0
348	112	0	0	0	0	95	0	0	0	0	115	0	0	0	0	114	0	0	0	525	0	0	0	0	0	449	0	0	0	0	0	0	0	0	902	0
349	217	0	0	0	0	177	0	0	0	0	204	0	0	0	0	168	0	0	0	872	0	0	0	0	0	657	64	0	0	0	0	0	0	0	1336	391
350	0	0	0	0	0	0	0	0	0	0	0	0	0	0	0	0	0	0	0	0	0	0	0	0	0	0	0	0	0	0	0	0	0	0	0	0
351	43	0	0	0	0	0	0	0	0	0	0	0	0	0	0	0	0	0	0	0	0	0	0	0	0	0	0	0	0	0	0	0	0	0	0	192
352	0	0	0	0	0	0	0	0	0	0	0	0	0	0	0	0	0	0	0	0	0	0	0	0	0	0	0	0	0	0	0	0	0	0	0	0
353	0	49	44	0	53	0	57	0	43	43	0	0	0	0	0	0	67	0	0	0	291	0	138	183	0	0	0	0	244	0	0	61	0	0	0	0
354	0	0	0	0	0	0	0	0	0	0	0	229	0	0	0	0	0	0	0	0	0	0	0	0	0	0	173	0	0	0	0	50	0	0	0	980
355	0	39	41	0	44	0	0	0	35	37	0	0	0	0	0	0	56	0	0	0	0	0	0	0	0	0	0	0	0	0	0	0	0	0	0	0
356	0	0	0	0	0	0	0	0	0	0	0	0	0	0	0	0	0	0	0	0	0	0	0	0	0	0	47	0	0	0	0	39	0	0	0	252
357	0	0	0	0	0	0	167	0	0	0	0	0	0	0	0	0	0	0	0	0	0	0	0	0	0	0	0	0	0	0	0	0	0	0	0	0
358	0	97	155	109	139	0	108	0	150	164	0	0	0	101	0	0	102	0	0	0	0	0	145	0	0	0	0	0	0	0	0	0	0	0	0	282
359	53	0	0	0	0	57	0	0	83	0	63	0	0	64	0	0	77	0	409	306	533	0	336	409	0	302	0	0	633	0	0	82	0	0	0	0
360	0	90	101	79	86	0	46	0	72	66	0	0	29	60	0	70	104	0	495	0	0	0	0	0	0	212	0	0	211	379	0	75	0	0	0	0
361	44	0	49	0	48	0	0	0	63	47	0	0	0	0	0	0	0	0	409	0	405	0	271	294	0	0	0	0	485	0	0	73	0	0	0	0
362	0	0	0	0	0	0	0	0	0	0	0	0	0	0	0	0	0	0	0	0	213	0	0	142	0	0	0	0	205	0	0	37	0	0	0	0
363	0	0	0	0	0	0	0	0	0	0	0	0	0	0	0	0	0	0	0	0	0	0	0	0	0	0	0	0	202	0	0	0	0	0	0	0
364	158	0	0	0	0	146	0	0	0	0	154	0	0	0	0	0	0	0	0	0	0	0	0	0	0	0	0	0	0	0	0	0	0	0	0	0
365	199	0	0	0	0	0	0	0	0	0	172	0	0	0	0	0	0	0	0	586	0	0	0	0	0	513	0	0	0	0	0	0	0	0	0	0
366	108	0	0	0	0	93	0	0	0	0	107	0	0	0	0	141	0	0	0	0	0	0	0	0	0	0	0	0	0	0	0	0	0	0	1180	0
367	83	0	0	0	0	53	0	0	0	0	87	0	0	0	0	0	0	0	0	413	0	0	0	0	0	307	0	0	0	0	0	0	0	0	1070	0
368	0	0	0	0	0	0	0	0	0	0	0	0	0	0	0	77	0	0	0	241	0	0	0	0	0	185	0	0	0	0	0	0	0	0	0	0
369	0	0	121	98	121	0	0	0	36	32	0	0	0	0	0	0	0	0	0	190	0	0	0	0	0	0	0	0	0	0	0	0	0	0	0	0
370	0	0	0	0	0	0	0	0	0	0	0	0	0	0	0	0	0	0	0	0	0	0	0	0	0	0	0	0	0	0	0	0	0	0	0	0
371	0	0	0	0	0	0	0	0	0	0	0	0	0	0	0	0	0	0	0	0	0	0	0	0	0	0	0	0	0	0	0	0	0	0	0	0
372	0	0	0	0	0	0	0	0	0	0	0	131	0	0	0	0	0	0	0	0	0	0	0	0	0	0	0	0	0	0	0	0	0	0	376	0
373	0	0	0	0	0	0	0	0	0	0	0	0	0	0	0	0	0	0	0	0	0	0	0	0	0	0	137	0	0	0	0	0	0	0	498	752
374	37	0	0	0	0	0	0	0	0	0	0	81	0	0	0	0	0	0	0	0	0	0	0	0	0	0	123	0	0	0	0	0	0	0	0	953
375	0	0	0	0	0	0	0	0	0	0	0	0	0	0	0	0	0	0	0	236	0	0	0	0	0	236	0	0	0	0	0	0	0	0	0	0
376	0	0	0	0	0	0	129	0	0	0	0	0	0	0	0	0	0	0	0	0	0	0	0	0	0	0	0	0	0	0	0	0	0	0	0	0
377	0	129	96	50	114	0	0	0	64	66	0	0	0	103	0	0	106	0	0	0	362	0	145	209	0	0	0	0	370	0	0	52	0	0	390	0
378	0	149	118	70	153	0	155	0	134	132	0	0	0	114	0	0	127	0	495	0	1002	0	513	622	0	0	0	0	1044	0	0	179	0	0	0	0
379	0	66	0	0	0	0	66	0	0	0	0	0	0	42	0	0	73	0	0	0	0	0	0	0	0	0	0	0	0	0	0	0	0	0	0	0
380	0	0	84	62	62	0	0	0	35	35	0	0	0	0	0	85	0	0	409	0	0	0	0	0	0	0	0	0	216	277	0	70	0	0	290	193
381	0	203	0	0	0	0	214	0	0	0	0	0	0	112	0	94	0	0	0	0	2901	0	0	0	0	0	0	2283	3912	0	0	176	1587	0	520	0
382	0	0	169	149	146	154	235	0	0	0	0	0	0	144	0	0	92	0	0	0	0	0	0	0	0	0	0	0	0	0	0	0	0	0	0	231
383	116	209	234	129	232	0	0	0	0	0	152	0	0	0	0	0	129	0	0	653	0	0	0	0	0	517	0	0	0	0	0	0	0	0	0	0
384	341	0	0	0	0	383	0	0	0	0	375	0	0	0	0	0	0	0	689	2305	1315	0	0	0	967	1500	0	0	1220	0	0	109	0	0	0	0
385	0	140	0	111	0	102	139	0	83	72	0	0	0	95	0	0	119	0	624	0	952	0	286	307	0	0	0	0	904	257	0	142	0	0	0	0
386	112	138	139	0	138	0	159	0	43	43	103	3208	0	110	0	0	0	0	624	1957	846	0	166	159	1354	2044	0	0	819	0	0	0	0	0	310	0
387	0	0	131	109	127	211	0	62	64	56	0	0	0	0	0	0	109	0	883	0	1215	0	229	257	0	0	0	0	1168	0	0	191	0	0	0	0
388	195	0	0	0	0	354	0	0	0	0	205	0	0	0	0	0	0	0	0	0	0	0	0	0	0	0	0	0	0	0	0	0	0	0	0	0
389	407	0	0	0	0	0	0	0	0	0	442	0	0	0	0	0	0	0	0	0	0	0	0	0	0	180	0	0	0	0	0	0	0	0	0	0
390	0	139	0	0	0	141	138	0	0	0	0	0	0	0	0	0	0	0	0	1793	0	0	0	0	822	1407	0	0	0	0	0	0	0	0	260	0
391	211	0	159	112	148	0	0	0	34	32	202	0	0	83	0	0	76	0	0	1414	469	0	0	0	798	1225	0	0	474	0	0	53	0	0	0	271
392	40	216	543	572	543	0	156	0	301	186	59	108	0	189	0	0	61	0	0	518	341	0	0	0	0	0	87	0	326	0	0	39	0	0	0	771
393	345	0	0	0	0	291	0	0	0	0	365	109	0	0	0	0	88	0	0	1798	0	0	229	248	943	1368	63	0	186	0	0	0	0	0	0	647
394	0	0	61	0	66	0	0	0	74	59	0	0	0	0	0	0	0	0	0	0	0	0	0	0	0	0	0	0	0	0	0	0	0	0	0	0
395	0	0	0	0	0	0	0	0	0	0	0	0	0	0	0	0	0	0	0	0	0	0	140	0	0	0	0	0	0	0	0	0	0	0	0	0
396	0	0	0	0	0	0	0	0	0	0	48	191	0	0	0	0	0	0	0	0	213	0	132	151	0	0	116	0	208	0	0	41	0	0	0	740
397	49	0	0	0	0	309	0	0	36	35	0	0	0	0	0	0	0	0	0	0	0	0	148	203	0	0	0	0	0	0	0	44	0	0	0	0
398	507	38	0	0	59	0	56	0	58	59	550	0	0	63	0	0	67	0	0	0	469	0	260	340	0	0	0	0	433	0	0	104	0	0	0	0
399	0	98	0	0	0	120	0	0	74	0	0	0	0	56	0	0	0	0	0	239	369	0	0	0	0	212	0	0	0	0	0	80	0	0	0	0
400	118	122	113	86	114	0	127	0	98	93	130	0	29	70	0	143	122	1092	635	213	647	0	331	361	0	187	0	364	0	412	0	136	0	0	418	0
401	0	0	0	0	0	59	0	0	193	189	0	0	0	0	0	68	0	0	0	0	0	0	682	772	0	0	0	0	729	0	0	0	0	0	614	0
402	46	0	0	0	0	53	0	0	0	0	59	0	0	0	0	0	0	0	0	385	0	0	0	0	0	247	0	0	0	0	0	0	0	0	542	0
403	48	0	0	0	0	0	0	0	0	0	49	0	0	0	0	0	0	0	0	309	0	0	0	0	0	192	0	0	0	0	0	0	0	0	350	0
404	94	0	0	0	0	91	0	0	0	0	96	0	0	0	0	0	0	0	0	641	0	0	0	0	0	418	0	0	0	0	0	0	0	0	0	0
405	0	0	0	0	0	277	0	0	0	0	297	0	0	0	0	0	0	0	0	439	0	0	0	0	0	282	0	0	0	0	0	0	0	0	0	185
406	351	0	0	0	0	82	0	0	0	0	88	0	0	0	0	0	0	0	0	407	0	0	0	0	0	0	0	0	0	0	0	0	0	0	0	0
407	124	0	0	0	0	0	0	0	0	0	0	0	0	0	0	0	0	0	0	1134	0	0	0	0	798	861	0	0	0	0	0	0	0	0	0	0
408	0	0	0	0	0	0	0	0	0	0	0	0	0	0	0	0	0	0	0	0	0	0	0	0	0	0	0	0	0	0	0	0	0	0	270	0
409	0	34	36	0	0	0	0	0	0	0	0	0	0	0	0	0	0	838	2886	0	0	0	959	691	0	0	0	0	0	0	0	61	0	0	0	0
410	0	0	0	0	0	0	0	0	0	0	0	0	0	0	0	0	0	0	0	0	696	0	0	0	0	0	0	0	800	0	0	0	0	0	454	0
411	0	0	0	0	0	0	0	0	0	0	0	0	0	0	0	0	0	0	0	0	341	0	0	0	0	0	0	0	268	0	0	62	0	0	0	0
412	0	0	0	0	0	0	0	0	0	0	0	0	0	0	0	0	0	0	0	0	0	0	0	148	0	0	0	0	0	0	0	39	0	0	0	0
413	0	0	0	0	0	0	0	0	0	0	0	0	0	0	0	0	0	0	0	0	0	0	0	0	0	0	0	0	0	0	0	0	0	0	0	0
414	0	0	0	0	0	0	0	0	0	0	0	73	36	0	33	79	56	0	473	0	0	0	0	0	725	0	53	0	0	351	0	68	0	0	0	214
415	0	0	0	0	0	0	0	0	0	0	0	0	0	0	0	0	0	0	0	1010	0	0	0	0	0	735	0	0	0	0	0	0	0	0	0	0
416	0	0	0	0	0	0	0	0	0	0	0	0	0	0	0	0	0	0	0	0	0	0	0	0	0	0	0	0	0	297	0	0	0	0	0	0
417	0	56	68	45	59	0	71	0	0	0	0	0	0	0	0	0	0	0	0	202	312	0	0	0	0	0	0	0	279	0	0	50	0	0	236	679
418	0	0	0	0	0	0	0	0	70	49	0	148	0	0	0	0	0	0	0	0	0	0	0	0	0	0	98	0	0	0	0	0	0	0	0	0
419	49	0	0	0	0	46	0	0	67	46	54	0	0	0	0	0	0	0	0	190	0	0	294	264	0	0	0	0	0	0	0	0	0	0	694	0
420	0	45	0	0	0	0	50	0	68	68	0	0	29	0	0	159	45	0	409	0	0	0	265	268	0	0	0	0	175	392	0	56	0	0	864	0
421	0	0	35	0	0	0	0	0	0	0	0	0	0	0	0	174	0	0	0	0	241	0	0	0	0	0	0	0	235	0	0	0	0	0	1412	0
422	0	0	0	0	0	0	0	0	0	0	0	0	0	0	0	0	52	0	0	0	0	0	0	0	0	0	0	0	0	0	0	0	0	0	0	0
423	0	57	55	0	55	0	59	0	0	0	0	0	0	43	0	0	61	0	0	3800	462	0	0	0	2443	3684	0	0	0	0	0	72	0	0	0	0
424	0	64	59	0	68	0	68	0	73	71	0	0	0	56	0	0	63	0	0	0	504	0	255	303	0	0	0	0	397	0	0	90	0	0	384	0
425	0	0	0	0	0	0	0	0	51	51	0	0	0	0	0	0	0	0	0	0	0	0	195	251	0	0	0	0	466	0	0	0	0	0	0	0
426	0	0	0	0	0	0	0	0	0	0	0	0	0	0	0	0	0	0	0	0	0	0	0	0	0	0	0	0	0	0	0	0	0	0	0	0
427	0	0	0	0	0	0	0	0	0	0	0	0	0	0	0	0	0	0	0	263	0	0	0	0	0	209	0	0	0	0	0	0	0	0	0	0
428	0	0	0	0	0	0	0	0	0	0	0	0	0	0	0	0	0	0	0	0	0	0	0	0	0	0	0	0	0	0	0	0	0	0	0	0
429	79	0	0	0	0	69	0	0	0	0	79	0	0	0	0	0	0	0	0	427	0	0	0	0	0	0	0	0	0	0	0	0	0	0	0	0
430	95	0	0	0	0	67	0	0	0	0	93	135	0	0	0	0	0	0	0	0	0	0	0	0	0	327	123	0	0	0	0	0	0	0	0	810
431	0	0	0	0	0	0	0	0	0	0	0	0	0	0	0	0	0	0	0	426	0	0	0	0	0	344	0	0	0	0	0	0	0	0	0	688
432	0	0	0	0	0	0	0	51	0	0	0	97	0	0	0	0	0	0	0	0	284	0	0	0	0	0	0	0	191	0	0	0	0	0	0	0
433	0	0	0	0	0	0	0	0	0	0	0	0	0	0	0	0	0	0	0	0	0	0	0	0	0	0	0	0	0	0	0	0	0	0	0	249
434	539	72	0	0	55	382	72	0	0	0	698	104	0	92	110	0	62	0	0	0	0	0	0	0	0	0	0	0	0	0	0	0	0	0	0	0
435	0	0	0	0	0	0	0	193	378	233	0	82	0	0	0	0	0	0	0	0	0	0	0	0	0	0	53	0	186	0	0	38	0	2036	232	704
436	0	0	0	0	0	0	0	0	0	0	0	0	0	0	0	0	0	0	0	0	0	0	0	0	0	0	0	0	0	0	0	0	0	0	0	0
437	0	0	0	0	0	0	0	0	0	0	0	0	0	0	0	67	0	0	0	0	0	0	0	0	0	0	0	0	0	0	0	0	0	0	596	363
438	0	49	52	0	52	0	48	0	0	34	0	0	0	0	0	0	0	0	0	0	241	0	125	0	0	0	0	0	238	0	0	45	0	0	0	0
439	0	0	0	0	0	0	0	0	0	0	0	0	0	0	0	0	0	0	0	0	0	0	0	140	0	0	0	0	0	0	0	0	0	0	0	0
440	0	0	0	0	0	0	0	0	0	0	0	110	36	0	0	116	66	889	527	0	0	0	0	0	0	0	90	376	0	412	0	77	0	0	414	0
441	0	0	0	0	0	0	0	0	0	0	0	185	0	0	0	0	0	0	0	0	0	0	0	0	0	0	123	0	0	0	0	0	0	0	0	1700
442	0	0	0	0	0	0	0	0	33	0	0	0	0	0	0	0	0	0	0	234	0	0	0	0	0	198	0	0	0	0	0	60	0	0	0	0
443	0	0	0	0	0	0	0	0	0	0	0	96	0	0	0	0	0	0	0	0	0	0	135	181	0	0	80	0	0	0	0	0	0	0	0	955
444	0	0	0	0	0	0	0	0	0	0	0	0	0	0	0	0	0	0	0	249	0	0	0	0	0	254	0	0	0	0	0	0	0	0	360	0
445	0	0	0	0	0	0	0	0	0	0	0	83	0	0	0	0	0	0	0	0	0	0	0	0	0	0	61	0	0	0	0	0	0	0	622	481
446	0	0	0	0	0	0	0	0	0	0	0	84	0	0	0	0	0	0	0	0	0	0	0	0	0	0	57	0	0	0	0	0	0	0	0	627
447	0	0	0	0	0	0	0	0	0	33	0	0	0	0	0	0	0	0	0	0	227	0	0	0	0	176	0	0	0	0	0	56	0	0	0	0
448	0	64	46	0	56	0	80	0	0	50	0	0	0	49	0	0	72	0	0	269	469	0	0	146	0	183	0	0	378	0	0	118	0	0	0	0
449	0	0	0	0	0	0	0	0	47	0	0	0	0	0	0	0	0	0	527	0	0	0	213	264	0	0	0	0	0	0	0	0	0	0	0	438
450	0	0	0	0	0	0	0	0	0	0	0	0	0	0	0	0	0	0	0	0	0	0	0	0	0	0	0	0	0	0	0	67	0	0	0	215
451	0	0	0	0	0	0	0	0	0	0	0	0	0	0	0	0	0	1448	4211	1475	1379	0	0	0	1040	1121	0	607	1571	0	0	91	0	0	0	0
452	40	62	0	0	69	0	66	0	0	0	0	119	0	57	0	0	83	0	0	0	0	0	1649	1126	0	0	0	0	0	0	0	0	0	0	0	0
453	0	70	42	0	70	0	79	0	0	60	0	128	0	50	0	0	73	0	0	230	711	0	0	0	0	0	121	0	616	0	0	119	0	0	0	1239
454	59	0	0	0	0	45	0	0	81	86	0	0	0	0	0	0	0	0	0	385	0	0	359	461	0	223	0	0	0	0	0	0	0	0	0	0
455	0	0	0	0	0	0	0	0	0	0	0	0	0	0	0	0	0	0	0	0	0	0	0	0	0	0	0	0	0	0	0	0	0	0	0	407
456	0	0	0	0	0	0	0	0	0	0	0	0	0	0	0	0	0	0	0	0	277	0	0	0	0	0	0	0	238	0	0	46	0	0	0	0
457	0	0	0	0	0	0	0	0	0	0	0	0	0	0	0	0	0	0	0	284	0	0	148	161	0	194	0	0	0	0	0	0	0	0	0	0
458	0	0	0	0	0	72	0	0	0	0	82	0	0	0	0	0	0	0	0	0	0	0	0	0	0	0	57	0	0	0	0	0	0	0	0	818
459	91	59	0	0	68	76	69	0	0	0	87	121	0	0	0	0	0	0	0	704	0	0	0	0	0	0	0	0	0	0	0	0	0	0	0	503
460	0	90	123	93	96	48	114	0	111	117	0	0	42	55	0	83	119	965	1120	0	846	0	430	589	822	476	0	364	806	318	0	176	0	0	0	0
461	0	52	60	0	54	0	58	0	0	66	0	0	0	0	0	0	54	0	0	0	0	0	0	0	0	0	0	0	0	0	0	0	0	0	414	209
462	0	0	0	0	0	0	0	0	65	0	0	0	0	0	0	0	0	0	377	269	383	0	351	402	0	203	0	0	405	0	0	93	0	0	0	0
463	0	0	0	0	0	0	0	0	0	0	0	0	0	0	0	0	0	0	0	0	0	0	0	0	0	0	0	0	0	0	0	0	0	0	0	0
464	0	0	0	0	0	0	0	0	0	0	0	0	0	0	0	0	0	0	0	0	0	0	0	0	0	0	0	0	0	0	0	0	0	0	0	0
465	0	0	0	0	0	0	0	0	0	0	73	0	0	0	0	0	0	0	0	0	291	0	0	0	0	0	0	0	257	0	0	53	0	0	0	0
466	149	0	0	0	0	104	0	0	0	0	114	0	0	0	0	0	0	0	0	654	0	0	0	0	0	478	0	0	0	0	0	0	0	0	0	0
467	64	0	0	0	0	54	0	0	0	0	65	0	0	0	0	0	0	0	0	0	0	0	0	0	0	0	0	0	0	0	0	0	0	0	0	0
468	0	0	0	0	0	0	0	0	0	0	0	0	0	0	0	0	0	0	0	510	0	0	0	0	0	351	0	0	0	243	0	0	0	0	0	0
469	0	0	0	0	0	0	0	0	0	0	0	0	0	0	0	0	0	0	0	0	0	0	0	0	0	0	0	0	0	0	0	0	0	0	0	0
470	0	0	0	0	0	0	0	0	0	0	0	0	0	0	0	76	0	0	0	0	0	0	0	0	0	0	0	0	0	277	0	0	0	0	994	0
471	0	0	0	0	0	0	0	0	0	0	0	91	0	0	0	0	0	0	0	191	0	0	0	0	0	178	0	0	0	0	0	0	0	0	766	0
472	0	0	0	0	0	0	0	0	0	0	0	0	0	0	0	0	0	0	0	0	0	0	0	0	0	0	0	0	0	0	0	0	0	0	0	0
473	0	0	0	0	0	0	0	0	0	0	0	0	0	0	0	0	0	0	0	0	0	0	0	0	0	0	94	0	0	0	0	0	0	0	280	1252
474	0	0	0	0	0	0	0	0	0	0	0	0	0	0	0	0	0	0	0	0	0	0	0	0	0	0	0	0	0	0	0	0	0	0	0	0
475	0	0	0	0	0	0	0	0	0	0	0	0	0	0	0	0	0	0	0	0	0	0	0	0	0	0	0	0	0	0	0	0	0	0	0	0
476	0	0	0	0	0	0	0	0	0	0	0	0	0	0	0	0	0	0	0	0	0	0	0	0	0	0	0	0	0	0	0	0	0	0	0	0
477	0	0	0	0	0	0	0	0	0	0	0	0	0	0	0	0	0	0	0	0	0	0	0	0	0	0	0	0	0	0	0	0	0	0	0	0
478	0	0	0	0	0	0	62	0	0	0	0	0	0	0	0	0	0	0	0	0	0	0	0	0	0	0	0	0	0	0	0	0	0	0	0	0
479	0	51	54	0	55	0	0	0	64	53	0	0	0	0	0	0	0	0	0	0	369	0	0	307	0	0	0	0	337	0	0	55	0	0	0	0
480	0	41	0	0	0	0	49	0	0	0	0	0	38	0	0	83	66	889	710	0	0	0	320	0	0	0	51	388	0	385	0	83	0	0	0	0
481	0	0	48	0	0	0	0	0	51	43	0	0	0	0	0	0	0	0	0	0	0	0	153	0	0	0	0	0	194	0	0	0	0	0	0	0
482	0	0	0	0	0	0	0	0	0	0	0	0	0	0	0	0	0	0	0	0	0	0	0	0	0	0	0	0	0	0	0	0	0	0	0	0
483	0	0	0	0	0	0	0	0	0	0	0	0	0	0	0	0	0	0	0	0	0	0	0	0	0	0	0	0	0	0	0	0	0	0	0	366
484	0	0	0	0	0	0	0	0	0	0	0	0	0	0	0	0	0	0	0	0	0	0	0	0	0	0	0	0	0	0	0	0	0	0	358	0
485	53	53	41	0	61	50	68	0	56	47	55	0	0	0	0	0	45	0	0	328	462	0	247	298	0	196	0	0	383	0	0	78	0	0	0	0
486	0	0	0	0	0	0	0	0	0	0	0	0	0	0	0	0	0	0	0	0	213	0	0	153	0	0	0	0	0	0	0	40	0	0	0	0
487	0	0	0	0	0	0	0	0	0	0	0	0	0	0	0	0	0	0	0	0	0	0	132	0	0	0	0	0	0	0	0	0	0	0	0	0
488	0	0	0	0	0	0	0	0	0	0	0	0	0	0	0	0	0	0	0	0	0	0	0	0	0	0	0	0	0	0	0	0	0	0	842	0
489	0	39	36	0	43	0	46	0	0	0	0	0	0	0	0	67	0	0	0	0	341	0	0	0	0	0	0	0	268	0	0	56	0	0	0	270
490	0	0	39	0	0	0	0	0	46	46	0	0	0	0	0	0	0	0	0	0	0	0	148	205	0	0	0	0	257	0	0	47	0	0	0	0
491	56	0	0	0	0	53	0	0	0	0	62	0	0	0	0	0	0	0	0	643	0	0	0	0	0	369	0	0	0	0	0	0	0	0	0	0
492	0	0	0	0	0	0	0	0	0	0	0	0	0	0	0	0	0	0	0	274	0	0	0	0	0	0	0	0	0	0	0	0	0	0	0	754
493	0	0	0	0	0	0	0	0	0	0	0	0	0	0	0	0	0	0	0	0	0	0	0	0	0	0	0	0	0	0	0	0	0	0	384	0
494	0	0	0	0	0	0	0	0	0	0	0	0	0	0	0	0	0	0	0	0	0	0	0	0	0	0	0	0	0	0	0	0	0	0	0	0
495	54	0	0	0	0	0	0	0	0	0	0	0	0	0	0	0	0	0	0	245	0	0	0	0	0	0	0	0	0	0	0	0	0	0	0	0
496	0	0	0	0	0	0	0	0	0	0	0	0	0	0	0	0	0	0	0	0	0	0	0	0	0	189	0	0	0	0	0	0	0	0	0	0
497	0	0	0	0	0	0	0	0	0	0	0	0	0	0	0	0	0	0	0	0	0	0	0	0	0	0	0	0	0	0	0	0	0	0	0	0
498	0	0	0	0	0	0	0	0	35	0	0	0	0	0	0	0	0	0	0	0	0	0	0	0	0	0	0	0	0	0	0	0	0	0	0	0
499	0	48	43	0	60	0	64	0	0	0	0	0	0	0	0	0	72	0	377	0	604	0	0	0	0	0	0	0	644	0	0	147	0	0	0	761
500	0	0	0	0	0	0	0	0	70	71	0	0	0	0	0	0	0	0	0	0	213	0	474	533	0	0	0	0	0	0	0	0	0	0	378	0
501	0	0	0	0	0	0	0	0	0	0	48	0	0	0	0	0	0	0	0	0	0	0	0	0	0	0	0	0	0	0	0	0	0	0	0	0
502	0	0	0	0	0	0	0	0	0	0	0	0	0	0	0	0	0	0	0	0	0	0	0	0	0	0	0	0	0	0	0	0	0	0	0	0
503	0	0	0	0	0	0	0	0	0	0	0	0	0	0	0	0	0	0	0	0	0	0	0	0	0	0	0	0	0	0	0	43	0	0	0	0
504	0	0	0	0	0	0	0	0	0	0	0	0	0	0	0	0	0	0	0	0	0	0	0	0	0	0	5045	0	0	0	0	0	0	0	0	0
505	46	0	0	0	0	59	0	0	0	0	59	0	0	0	0	0	0	0	0	734	0	0	0	0	0	402	0	0	0	0	0	65	0	0	0	254
506	0	0	0	0	0	0	0	0	0	0	0	0	0	0	0	0	0	0	0	0	440	0	179	216	0	0	0	0	331	0	0	0	0	0	436	0
507	0	0	0	0	0	0	0	0	0	0	0	0	0	0	0	0	0	0	0	204	0	0	0	0	0	0	0	0	0	0	0	0	0	0	0	0
508	0	0	0	0	0	0	0	0	0	0	0	0	0	0	0	0	0	0	0	0	0	0	0	0	0	0	0	0	0	0	0	0	0	0	450	0
509	0	0	0	0	0	0	0	0	0	0	0	0	0	0	0	0	0	0	0	178	0	0	0	0	0	0	0	0	0	0	0	0	0	0	0	0
510	0	0	0	0	0	0	0	0	0	0	0	0	0	0	0	0	0	0	0	0	0	0	0	0	0	0	0	0	0	0	0	0	0	0	0	0
511	0	0	0	0	0	0	0	0	0	0	0	0	0	0	0	0	0	0	0	0	0	0	0	0	0	0	0	0	0	0	0	0	0	0	448	0
512	46	0	0	0	0	0	0	0	0	36	0	0	0	0	0	0	0	0	0	496	447	0	151	187	0	362	0	0	312	0	0	60	0	0	0	0
513	0	0	0	0	0	0	0	0	0	0	0	0	0	0	0	0	0	0	0	0	0	0	0	0	0	0	0	0	0	0	0	0	0	0	0	0
514	0	0	0	0	0	0	0	0	0	0	0	0	0	0	0	0	63	0	377	0	312	0	0	159	0	0	0	0	257	0	0	79	0	0	0	0
515	0	0	0	0	0	60	0	0	0	0	0	0	0	0	0	0	0	0	0	0	0	0	0	0	0	0	0	0	0	0	0	0	0	0	0	0
516	54	0	0	0	0	0	0	0	0	0	60	0	0	0	0	0	0	0	0	228	0	0	0	0	0	0	0	0	0	0	0	0	0	0	0	0
517	0	0	0	0	0	0	0	0	0	0	0	0	0	0	0	0	0	0	0	420	0	0	0	0	0	185	0	0	0	0	0	0	0	0	0	0
518	62	0	0	0	0	46	0	0	0	0	56	0	0	0	0	0	0	0	0	566	0	0	0	0	0	273	0	0	0	0	0	0	0	0	0	0
519	0	0	0	0	0	0	0	0	0	0	0	0	0	0	0	0	0	0	0	0	0	0	0	0	0	0	0	0	0	0	0	0	0	0	0	0
520	0	0	0	0	0	53	0	49	0	0	0	0	38	0	0	96	68	864	797	274	0	0	159	0	0	176	0	376	0	446	0	103	0	0	0	0
521	0	0	0	0	0	0	0	0	33	0	0	0	0	0	0	0	0	0	0	0	0	0	145	0	0	0	0	0	0	0	0	0	0	0	0	652
522	0	0	0	0	0	0	0	0	45	46	0	0	0	0	0	0	0	0	0	0	0	0	159	142	0	0	0	0	0	318	0	0	0	0	0	0
523	0	0	0	0	0	0	0	0	0	0	0	0	0	0	0	0	0	0	0	0	0	0	0	0	0	0	0	0	0	0	0	0	0	0	0	0
524	0	0	0	0	0	0	0	0	0	0	0	0	0	0	0	0	0	0	0	0	0	0	0	0	0	0	0	0	0	0	0	0	0	0	0	0
525	0	0	0	0	0	0	0	0	0	0	0	0	0	0	0	0	0	0	0	0	497	0	0	0	0	0	0	0	0	0	0	94	0	0	0	0
526	0	0	0	0	0	0	0	0	0	0	0	0	0	0	0	0	0	0	0	0	0	0	237	227	0	0	0	0	381	0	0	0	0	0	522	0
527	0	0	0	0	0	0	0	0	0	35	0	0	0	0	0	0	0	0	0	0	0	0	0	151	0	0	0	0	0	0	0	0	0	0	0	0
528	0	36	0	0	45	0	49	0	0	32	0	0	0	41	0	0	59	0	0	0	668	0	0	0	0	0	0	0	0	0	0	160	0	0	0	0
529	0	0	0	0	0	0	0	0	35	43	0	0	0	0	0	0	0	0	0	0	0	0	291	350	0	0	0	0	512	0	0	0	0	0	0	0
530	0	0	0	0	0	0	0	0	0	0	0	0	0	0	0	0	0	0	0	0	0	0	0	0	0	0	0	0	0	500	0	0	0	0	0	0
531	0	0	0	0	0	0	0	0	0	0	0	0	0	0	0	0	0	0	0	0	0	0	0	0	0	0	0	0	0	0	0	0	0	0	0	0
532	0	0	0	0	0	0	0	0	0	0	0	0	0	0	0	0	0	0	0	625	0	0	0	0	0	333	0	0	0	0	0	0	0	0	372	0
533	0	0	0	0	0	0	0	0	0	0	0	0	0	0	0	0	0	0	0	0	0	0	0	0	0	0	0	0	0	0	0	0	0	0	0	0
534	0	0	0	0	0	0	0	0	0	0	0	0	0	0	0	0	0	0	0	0	0	0	0	0	0	304	0	0	0	927	0	0	0	0	0	0
535	52	0	0	0	0	0	0	0	0	0	0	0	0	0	0	0	0	0	0	516	0	0	0	0	0	0	0	0	0	0	0	0	0	0	0	0
536	0	0	0	0	0	0	0	0	0	0	0	0	0	0	331	0	0	0	0	0	0	0	0	0	0	0	0	0	0	0	0	0	0	0	0	0
537	0	0	0	0	0	0	0	0	33	32	0	0	0	0	0	0	0	0	0	0	255	0	0	274	0	0	0	0	180	0	0	75	0	0	0	0
538	0	0	0	0	0	0	0	0	0	0	0	0	0	0	0	0	0	0	0	0	0	0	221	0	0	0	0	0	0	0	0	0	0	0	0	0
539	0	0	0	0	0	0	50	0	0	0	0	0	0	0	0	0	0	0	0	0	575	0	0	0	0	0	0	0	403	0	0	0	0	0	0	441
540	37	0	0	0	0	48	0	0	0	33	0	0	34	0	0	74	68	965	646	184	0	0	226	226	0	0	51	364	0	412	0	100	0	0	0	0
541	0	0	0	0	0	0	0	0	0	0	0	0	0	0	0	0	0	0	0	0	0	0	0	0	0	0	0	0	0	0	0	0	0	0	0	0
542	43	0	0	0	0	46	0	0	0	0	0	0	0	0	0	0	0	0	0	0	0	0	0	0	0	0	0	0	0	0	0	0	0	0	0	0
543	0	0	0	0	0	0	0	0	0	0	0	0	0	0	0	0	0	0	0	363	0	0	0	0	0	274	0	0	0	0	0	0	0	0	0	0
544	0	0	0	0	0	0	0	0	0	0	0	5508	0	0	0	0	0	0	0	0	0	0	0	0	0	0	0	0	0	0	0	0	0	0	0	0
545	0	44	0	0	0	0	49	0	0	0	0	0	0	0	0	0	54	0	0	356	0	0	0	0	0	180	0	0	0	0	0	0	0	0	0	0
546	0	0	46	0	51	0	0	0	0	36	0	0	0	0	0	0	0	0	0	0	0	0	0	0	0	0	0	0	0	0	0	0	0	0	394	0
547	0	0	0	0	0	0	0	0	0	0	0	0	0	0	0	0	0	0	387	0	455	0	153	183	0	0	0	0	403	0	0	88	0	0	0	270
548	0	0	0	0	0	0	0	0	0	0	0	0	0	0	0	0	0	0	0	0	0	0	0	0	0	0	0	0	0	0	0	0	0	0	0	0
549	0	0	0	0	0	0	0	0	0	0	0	0	0	0	0	0	0	0	0	0	0	0	0	0	0	0	0	0	0	0	0	0	0	0	0	0
550	0	0	0	0	0	0	0	0	0	0	0	0	0	0	0	0	0	0	0	0	0	0	0	0	0	0	0	0	0	0	0	0	0	0	0	0
551	0	0	0	0	0	0	0	0	0	0	0	0	0	0	0	0	0	0	0	0	0	0	0	0	0	0	0	0	0	0	0	0	0	0	0	0
552	52	0	0	0	0	0	0	0	0	0	54	0	0	0	0	0	0	0	0	0	0	0	0	0	0	0	0	0	0	0	0	0	0	0	324	0
553	0	0	0	0	0	0	0	0	0	0	0	0	0	0	0	0	0	0	0	333	0	0	0	0	0	216	0	0	0	0	0	0	0	0	0	637
554	0	0	0	0	0	0	0	0	0	0	0	0	0	0	0	0	0	0	0	0	355	0	177	201	0	0	0	0	233	0	0	110	0	0	0	0
555	0	0	0	0	0	0	0	0	0	0	0	0	0	0	0	0	0	0	0	0	0	0	0	0	0	0	0	0	0	0	0	0	0	0	0	0
556	0	0	0	0	0	0	0	0	0	0	0	0	0	0	0	0	0	0	0	0	0	0	0	0	0	0	0	0	0	0	0	0	0	0	0	0
557	0	0	0	0	0	0	0	0	0	0	0	0	0	0	0	0	0	0	0	0	0	0	0	0	0	0	0	0	0	0	0	0	0	0	0	0
558	0	0	0	0	0	0	0	0	0	0	0	0	0	0	0	0	0	0	0	0	0	0	0	0	0	0	0	0	0	0	0	90	0	0	0	0
559	0	0	0	0	0	0	0	0	0	0	0	0	0	0	0	0	0	0	0	0	0	0	0	0	0	0	0	0	320	0	0	180	0	0	0	173
560	0	0	0	0	0	0	0	0	41	42	0	0	0	0	0	72	65	1118	764	367	874	0	388	424	0	231	0	0	745	0	0	0	0	0	0	0
561	0	0	0	0	0	0	0	0	0	0	0	0	0	0	0	0	0	0	0	0	0	0	0	0	0	0	0	0	0	0	0	0	0	0	0	0
562	0	0	0	0	0	0	87	0	0	0	0	0	0	0	0	0	0	0	0	0	0	0	0	0	0	0	0	0	0	62463	0	0	0	0	0	0
563	0	130	0	47	0	0	0	0	0	0	0	0	0	66	0	0	0	0	0	0	0	0	0	0	0	0	0	0	0	0	0	0	0	0	0	0
564	0	0	121	0	0	0	0	0	84	96	0	0	0	0	0	0	0	0	0	0	0	0	0	0	0	0	0	0	0	0	0	0	0	0	0	0
565	0	0	0	0	0	0	0	0	0	0	0	0	0	0	0	0	0	0	0	333	0	0	0	0	0	0	0	0	0	0	0	0	0	0	0	737
566	0	0	64	0	0	0	0	0	0	0	0	0	0	0	0	0	0	0	0	577	0	0	0	0	0	360	0	0	0	0	0	0	0	0	0	0
567	0	63	0	0	0	0	0	0	0	0	0	0	0	0	0	0	0	0	0	0	0	0	0	0	0	0	0	0	0	0	0	0	0	0	0	0
568	0	0	0	0	0	129	0	0	0	0	145	0	0	0	0	0	0	0	0	0	0	0	0	0	0	0	0	0	0	0	0	0	0	0	0	0
569	371	0	0	0	0	0	0	0	0	0	0	0	0	0	0	0	0	0	0	0	0	0	0	0	0	0	0	0	0	0	0	0	0	0	0	0
570	0	36	41	0	0	0	0	0	0	0	0	0	0	0	0	0	0	0	0	0	227	0	0	0	0	0	0	0	0	0	0	0	0	0	0	0
571	0	0	0	0	0	0	0	0	0	0	0	0	0	0	0	0	0	0	0	0	0	0	0	0	0	0	0	0	0	0	0	0	0	0	0	179
572	0	0	0	0	0	0	0	0	0	0	0	0	0	0	0	0	0	0	0	0	0	0	0	0	0	0	0	0	0	0	0	0	0	0	588	0
573	0	0	0	0	0	0	0	0	0	0	0	0	0	0	0	0	0	0	0	0	0	0	0	0	0	0	0	0	0	0	0	0	0	0	0	0
574	0	0	0	0	0	0	0	0	0	0	0	0	0	0	0	0	0	0	0	0	0	0	0	0	0	0	0	0	0	0	0	0	0	0	0	0
575	0	0	0	0	0	0	0	0	0	0	0	0	0	0	0	0	0	0	0	0	0	0	0	0	0	0	0	0	0	0	0	0	0	0	0	0
576	0	0	0	0	0	0	0	0	0	0	0	0	0	0	0	0	0	0	0	0	0	0	0	0	0	0	0	0	0	0	0	0	0	0	0	0
577	0	0	0	0	0	0	0	0	0	0	0	0	0	0	0	0	0	0	0	0	0	0	0	0	0	0	0	0	0	0	0	0	0	0	0	0
578	0	0	0	0	0	0	0	0	45	36	0	0	0	0	0	0	0	0	0	0	433	0	396	459	0	0	0	0	312	0	0	99	0	0	0	0
579	54	0	0	0	0	0	0	0	0	0	0	0	28	0	0	0	0	0	0	0	0	0	0	0	0	0	0	0	0	0	0	0	0	0	0	0
580	0	55	54	0	0	0	0	0	0	0	0	0	0	0	0	76	49	813	592	0	0	0	148	0	0	0	50	376	172	358	0	76	0	0	0	1539
581	0	0	0	0	0	0	0	0	39	33	0	0	0	0	0	0	0	0	0	0	0	0	0	0	0	0	0	0	0	0	0	0	0	0	0	0
582	0	0	0	0	0	0	0	0	0	0	0	0	0	0	0	0	0	0	0	0	0	0	0	0	0	0	0	0	0	0	0	0	0	0	0	0
583	0	0	0	0	0	0	0	0	0	0	0	0	0	0	0	0	0	0	0	0	0	0	0	0	0	0	0	0	0	0	0	0	0	0	0	0
584	0	3496	2529	2225	4306	0	4146	0	5038	5176	0	0	377	2542	0	0	4982	0	0	712	0	0	0	0	0	393	0	0	0	0	0	0	0	0	0	0
585	0	0	0	0	0	0	0	696	0	0	0	0	0	0	0	0	0	0	0	0	0	0	0	0	0	0	0	0	0	0	0	0	0	0	0	0
586	0	0	0	0	0	0	0	0	0	0	0	0	0	0	0	0	0	0	0	0	0	0	0	0	0	0	0	0	0	0	0	0	0	0	230	200
587	78	0	0	0	0	0	0	0	0	0	0	0	0	0	0	0	0	0	441	0	967	0	0	0	0	0	0	0	688	0	0	183	0	0	0	0
588	0	0	0	0	0	0	0	0	0	0	0	0	0	0	0	0	0	0	0	0	0	0	0	0	0	0	0	0	0	0	0	0	0	0	0	0
589	0	0	0	0	0	0	0	0	0	0	0	0	0	0	0	0	0	0	0	0	0	0	0	0	0	0	0	0	0	0	0	0	0	0	0	0
590	7852	110	0	0	0	7046	0	0	0	0	7966	0	0	0	958	0	0	0	0	0	0	0	0	0	0	0	0	0	0	0	0	0	0	0	0	0
591	0	0	0	0	0	0	0	0	0	0	0	0	0	0	0	0	0	0	0	0	0	0	0	0	0	0	0	0	0	0	0	0	0	0	0	0
592	0	0	0	0	0	0	0	0	0	0	0	0	0	0	0	0	0	0	0	0	0	0	0	0	0	0	0	0	0	0	0	0	0	0	0	0
593	0	0	0	0	0	0	0	0	0	0	0	0	0	0	0	0	0	0	0	0	0	0	0	0	0	0	0	0	0	0	0	0	0	0	476	0
594	0	0	0	0	0	0	0	0	0	0	0	0	0	0	0	0	0	0	0	0	0	0	0	0	0	0	0	0	0	0	0	0	0	0	0	0
595	0	0	0	0	0	0	0	0	0	0	0	0	0	0	0	0	0	0	0	0	0	0	0	0	0	0	0	0	0	0	0	0	0	0	0	0
596	0	0	0	0	0	0	0	0	0	0	0	0	0	0	0	0	0	0	0	0	0	0	0	0	0	0	0	0	0	0	0	0	0	0	0	202
597	0	0	0	0	0	0	0	0	0	0	0	0	0	0	56	0	0	0	0	0	0	0	0	0	0	0	0	0	0	0	0	0	0	0	0	0
598	0	0	0	0	0	0	0	0	0	0	0	0	0	0	0	8792	0	0	0	0	0	0	0	0	0	0	0	0	0	0	0	0	0	0	0	0
599	0	0	0	0	0	0	0	0	0	0	0	0	29	0	0	0	0	0	0	0	0	0	0	0	0	0	0	0	0	0	0	0	0	0	0	0
600	0	0	0	0	0	0	0	0	0	0	0	0	0	0	0	0	49	0	495	0	0	0	0	0	0	0	0	0	0	277	0	53	0	0	0	0
601	0	0	0	0	0	0	0	0	0	0	0	0	0	0	0	0	0	0	0	0	0	0	0	0	0	0	0	0	0	0	0	0	0	0	462	0
602	0	0	0	0	0	0	0	0	0	0	0	0	0	0	0	0	0	0	0	0	0	0	0	0	0	0	0	0	0	0	0	0	0	0	0	0
603	0	0	0	0	0	0	0	0	0	0	0	0	0	0	0	0	0	0	0	0	0	0	0	0	0	0	0	0	0	0	0	0	0	0	0	0
604	0	0	0	0	0	0	0	0	0	0	0	0	0	0	0	0	0	0	0	0	0	0	0	0	0	0	0	0	0	0	0	0	0	0	0	0
605	0	0	0	0	0	0	0	0	0	0	0	0	0	0	0	0	0	0	0	0	0	0	0	0	0	0	0	0	0	0	0	0	0	0	0	0
606	0	0	0	0	0	0	0	0	0	0	0	0	0	0	0	0	0	0	0	0	0	0	0	0	0	0	0	0	0	0	0	0	0	0	0	0
607	0	0	0	0	0	0	0	0	0	0	0	0	0	0	50	0	0	0	0	0	0	0	0	0	0	0	0	0	0	0	0	0	0	0	0	989
608	0	0	0	0	0	0	0	0	0	0	0	0	0	0	0	0	0	0	0	0	0	0	0	0	0	0	0	0	0	0	0	0	0	0	0	0
609	0	0	0	0	0	0	0	0	0	0	0	0	0	0	33	0	0	0	0	0	0	0	0	0	0	0	0	0	0	0	0	0	0	0	0	0
610	0	0	0	0	0	0	0	0	0	0	0	0	0	0	0	0	0	0	0	0	0	0	0	0	0	0	0	0	0	0	0	0	0	0	0	0
611	0	0	0	0	0	0	0	0	0	0	0	0	0	0	0	0	0	0	0	0	0	0	0	0	0	0	0	0	0	0	0	0	0	0	0	0
612	0	0	0	0	0	0	0	0	0	0	0	0	0	0	0	0	0	0	0	0	0	0	0	0	0	0	0	0	0	0	0	0	0	0	0	0
613	0	0	0	0	0	0	0	0	0	0	0	0	0	0	0	0	0	0	0	0	0	0	0	0	0	0	0	0	0	0	0	0	0	0	0	0
614	0	0	0	0	0	0	0	0	0	0	0	0	0	0	0	0	0	0	0	0	575	0	0	0	0	0	0	0	359	0	0	133	0	0	0	0
615	0	0	0	0	0	0	0	0	0	0	0	0	0	0	0	0	0	0	0	0	0	0	234	248	0	0	0	0	0	0	0	0	0	0	0	0
616	0	0	0	0	0	0	0	0	0	0	0	0	0	0	0	0	0	0	0	0	0	0	0	0	0	0	0	0	0	0	0	0	0	0	0	0
617	0	0	0	0	0	0	0	0	0	0	0	0	0	0	0	0	0	0	0	0	0	0	0	0	0	0	0	0	0	0	0	0	0	0	232	0
618	0	0	0	0	0	0	0	0	0	0	0	0	0	0	0	0	0	0	0	0	0	0	0	0	0	0	0	0	0	0	0	0	0	0	252	0
619	0	0	0	0	0	0	0	0	0	0	0	0	0	0	0	0	0	0	0	0	0	0	0	0	0	0	0	0	0	0	0	0	0	0	0	0
620	0	0	0	0	0	0	0	0	0	0	0	0	0	0	0	0	0	0	0	507	0	0	0	0	0	260	0	0	0	0	0	0	0	0	398	0
621	0	0	0	0	0	0	0	0	0	0	0	0	0	0	0	0	0	0	0	0	0	0	0	0	0	0	0	0	0	0	0	0	0	0	0	0
622	0	0	0	0	0	0	0	0	0	0	0	0	0	0	0	0	0	0	0	0	0	0	0	0	0	0	0	0	0	0	0	0	0	0	0	0
623	0	0	0	0	0	0	0	0	0	0	0	0	0	0	0	0	0	0	0	0	0	0	0	0	0	0	0	0	0	0	0	0	0	0	0	0
624	0	0	0	0	0	0	0	0	0	0	0	0	0	0	0	0	0	0	0	0	227	0	0	148	0	0	0	0	0	0	0	0	0	0	0	0
625	0	0	0	0	0	0	0	0	0	0	0	0	0	0	0	0	0	0	0	0	0	0	0	0	0	0	0	0	0	0	0	0	0	0	0	437
626	86	0	0	0	0	64	0	0	93	0	0	0	0	0	0	0	0	0	0	0	0	0	0	0	0	0	0	0	0	0	0	0	0	0	0	0
627	0	0	0	0	0	0	0	0	0	69	126	0	0	0	0	0	0	0	0	0	0	0	0	0	0	0	0	0	0	0	0	0	0	0	0	366
628	0	0	0	0	0	0	0	0	0	0	0	0	0	0	0	0	0	0	0	0	0	0	0	0	0	0	0	0	0	0	0	0	0	0	0	0
629	0	0	0	0	0	0	0	0	0	0	0	0	0	0	0	0	0	0	0	0	0	0	0	0	0	0	0	0	0	0	0	0	0	0	0	0
630	0	0	0	0	0	0	0	0	0	0	0	0	0	0	0	0	0	0	0	343	0	0	0	0	0	0	0	0	0	0	0	0	0	0	0	0
631	0	0	0	0	0	0	0	117	0	0	0	0	0	0	0	0	0	0	0	0	0	0	0	0	0	0	0	0	0	0	0	0	0	0	0	0
632	0	0	0	0	0	0	0	0	0	0	0	0	0	0	0	0	0	0	0	0	0	0	0	0	0	0	0	0	0	0	0	0	0	0	254	0
633	0	0	0	0	0	0	0	108	0	0	0	0	0	0	0	0	0	0	0	0	0	0	0	0	0	0	0	0	0	0	0	54	0	0	0	0
634	0	0	0	0	0	0	0	0	0	0	0	0	0	0	0	0	0	0	0	0	0	0	0	176	0	0	0	0	0	0	0	0	0	0	0	645
635	0	0	0	0	0	0	0	0	0	0	0	0	0	0	0	0	0	0	0	0	0	0	0	0	0	0	0	0	0	0	0	0	0	0	0	0
636	0	0	0	0	0	0	0	0	0	0	0	0	0	0	0	0	0	0	0	0	0	0	0	0	0	0	0	0	0	0	0	0	0	0	0	0
637	0	0	0	0	0	0	0	0	0	0	0	0	0	0	0	0	0	0	0	0	0	0	0	0	0	0	0	0	0	0	0	0	0	0	0	0
638	0	0	0	0	0	0	0	0	0	0	0	0	0	0	0	0	0	0	0	0	0	0	0	0	0	0	0	0	0	0	0	0	0	0	0	0
639	0	0	0	0	0	0	0	0	0	0	0	0	0	0	0	0	0	0	0	450	0	0	0	0	0	251	0	0	0	0	0	0	0	0	0	0
640	0	0	0	0	0	0	0	0	0	0	0	0	0	0	0	0	0	0	0	0	227	0	0	0	0	0	0	0	0	0	0	39	0	0	0	0
641	0	0	0	0	0	0	0	0	0	0	0	0	0	0	0	0	0	0	0	0	0	0	0	0	0	0	0	0	0	0	0	0	0	0	0	0
642	0	0	0	0	0	0	0	0	0	0	0	0	0	0	0	0	0	0	0	0	0	0	0	0	0	0	0	0	0	0	0	0	0	0	0	0
643	0	0	0	0	0	0	0	0	0	0	0	0	0	0	0	0	0	0	0	0	0	0	0	0	0	0	0	0	0	0	0	0	0	0	0	0
644	0	0	0	0	0	0	0	0	0	0	0	0	0	0	0	0	0	0	0	0	0	0	0	0	0	0	0	0	0	0	0	0	0	0	0	359
645	0	0	0	0	0	0	0	0	0	0	0	0	0	0	0	0	0	0	0	0	0	0	0	0	0	0	0	0	0	0	0	0	0	0	0	0
646	0	0	0	0	0	0	0	0	0	0	0	0	0	0	0	0	0	0	0	0	0	0	0	0	0	0	0	0	0	0	0	0	0	0	0	0
647	0	0	0	0	0	0	0	0	0	0	0	0	0	0	0	0	0	0	0	0	0	0	0	0	0	0	0	0	0	0	0	0	0	0	0	0
648	0	0	0	0	0	0	0	0	0	0	0	0	0	0	0	0	0	0	0	0	0	0	0	0	0	0	0	0	0	0	0	0	0	0	0	0
649	0	0	0	0	0	0	0	0	0	0	0	0	0	0	0	0	0	0	0	0	0	0	0	0	0	0	0	0	0	0	0	0	0	0	0	0
650	0	0	0	0	0	0	0	0	0	0	0	0	0	0	0	0	0	0	0	0	0	0	0	0	0	0	0	0	0	0	0	0	0	0	294	0
651	0	0	0	0	0	0	0	0	0	0	0	0	0	0	0	0	0	0	0	0	0	0	0	0	0	0	0	0	0	0	0	0	0	0	0	0
652	0	0	0	0	0	0	0	0	0	0	0	0	0	0	0	0	0	0	0	0	0	0	0	0	0	0	0	0	0	0	0	0	0	0	0	0
653	0	0	0	0	0	0	0	0	0	0	0	0	0	0	0	0	0	0	0	0	0	0	0	0	0	0	0	0	0	0	0	0	0	0	0	0
654	0	0	0	0	0	0	0	0	0	0	0	0	0	0	0	0	0	0	0	0	0	0	0	0	0	0	0	0	0	0	0	0	0	0	0	0
655	0	0	0	0	0	0	0	0	0	0	0	0	0	0	0	0	0	0	0	0	0	0	0	0	0	0	0	0	0	0	0	0	0	0	0	0
656	0	0	0	0	0	0	0	0	0	0	0	0	0	0	0	0	0	0	0	0	0	0	0	0	0	0	0	0	0	0	0	0	0	0	0	0
657	0	0	0	0	0	0	0	0	0	0	0	0	0	0	0	0	0	0	0	0	0	0	0	0	0	0	0	0	0	0	0	0	0	0	0	0
658	0	0	0	0	0	0	0	0	0	0	0	0	0	0	0	0	0	0	0	0	0	0	0	0	0	0	0	0	0	0	0	0	0	0	0	0
659	0	0	0	0	0	0	0	0	0	0	0	0	0	0	0	0	0	0	0	0	0	0	0	0	0	0	0	0	0	0	0	0	0	0	0	0
660	NA	NA	NA	NA	NA	NA	NA	NA	NA	NA	NA	NA	NA	NA	NA	NA	NA	NA	NA	NA	NA	NA	NA	NA	NA	NA	NA	NA	NA	NA	NA	NA	NA	NA	NA	731
	73189	69447	75199	83662	88073	79028	70009	83221	86509	81052	80050	80079	80492	71402	83908	111277	101610	30308	68166	97696	79917	20709	78095	81447	34220	95438	79258	133165	86622	151098	31188	17139	63471	32616	98869	88034

## Sheet: NORMALIZED(AluHha)
	A-P10	A-S14	A-B22	A-B23	A-B24	A-J4P	A-J5S	A-M21	A-M25	A-M26	A-P5	A-RR	A-S11	A-S13	A-T17	A_AD_50	A_J3S_50	H-B22	H-B23	H-J4P	H-J5S	H-M21	H-M25	H-M26	H-P10	H-P5	H-RR	H-S11	H2-S14	H_AD_50	H_B24	H_J3S_30	H_S13	H_T17	N_AD	N_RR
51	0	0	0	0	0	0	0	0	0.000924759	0.00104871	0	0	0	0.000952354	0	0	0	0	0	0	0	0	0	0	0	0	0	0	0	0	0	0	0	0	0	0
52	0	0	0.00095746	0.000633501	0	0	0	0	0.00045082	0.000419484	0	0	0	0.000882328	0	0	0	0	0	0	0	0	0.00466099	0.00531634	0	0	0.00071917	0	0	0	0	0	0	0	0	0
53	0	0	0	0	0	0	0	0	0	0	0	0	0	0	0.000786576	0	0	0	0	0	0	0	0	0	0	0	0	0.00574475	0	0	0	0	0	0	0	0
54	0	0	0	0	0	0	0	0	0	0	0	0	0	0	0.00154932	0	0	0	0	0	0	0	0	0	0	0	0.000693936	0	0	0	0	0	0	0	0	0
55	0	0	0	0	0	0	0	0.0020788	0.0501566	0.0462913	0	0.00327177	0	0	0	0	0	0	0	0	0	0	0	0	0	0	0	0.00282356	0	0.00196561	0	0	0	0	0	0
56	0	0	0	0	0	0	0	0	0	0	0	0	0	0	0	0	0	0	0	0	0	0	0	0	0	0	0	0	0	0	0	0	0	0	0	0
57	0	0	0	0	0	0	0	0	0	0	0	0.00387118	0	0	0	0	0	0	0	0	0	0	0.00349574	0.00308176	0	0	0.00328043	0	0	0	0	0	0	0	0	0.00887157
58	0	0	0	0	0	0	0	0	0	0	0	0	0	0.000658245	0.000738905	0	0	0	0	0	0	0	0	0	0	0	0	0	0	0	0	0	0	0	0	0
59	0	0	0	0	0	0	0	0	0	0	0	0.00450805	0.000397555	0	0	0	0	0	0	0	0	0	0	0	0	0	0.00151404	0	0	0	0.0285046	0	0	0	0	0.00338506
60	0	0	0	0	0	0	0	0	0	0	0	0	0	0	0	0	0	0	0	0	0	0	0	0	0	0	0	0	0	0.00684986	0	0	0	0	0	0
61	0	0	0	0	0	0	0	0	0	0	0	0.00147354	0	0	0.000476713	0	0	0	0	0	0	0	0	0	0	0	0.0022206	0	0	0	0	0	0	0	0	0.00550924
62	0	0	0	0	0	0	0	0	0	0	0	0	0	0	0	0.00112332	0	0	0	0	0	0	0	0	0	0	0	0	0	0	0	0	0	0	0.00440988	0
63	0	0	0	0	0	0	0	0	0	0	0	0	0	0	0	0.000970551	0	0	0	0	0	0	0	0	0	0	0.0013374	0	0	0	0	0	0	0	0.00426827	0.0027035
64	0.0181038	0	0	0	0	0.00951561	0	0	0	0	0.0160775	0.00312192	0.000496944	0	0.00806836	0.000602101	0	0	0	0	0	0	0	0	0	0	0	0	0	0	0	0	0	0	0	0
65	0	0	0	0	0	0	0	0	0	0	0	0	0	0	0	0	0	0	0	0	0	0	0	0	0	0	0	0	0	0	0.0208413	0	0	0	0.00471331	0
66	0	0	0	0	0	0	0	0	0	0	0	0.00183569	0	0	0	0.000790819	0	0	0	0	0	0	0	0	0	0	0.00301547	0	0	0	0	0	0	0	0	0.00744031
67	0.00154395	0	0	0	0	0.00115149	0	0.00161017	0	0	0.000724547	0	0	0	0	0.00196806	0	0	0	0	0	0	0	0	0	0	0	0.0036421	0	0.00170088	0	0	0	0	0.00722168	0
68	0	0	0	0	0	0	0	0.000805085	0.000705129	0	0	0.0018232	0	0	0	0.00115028	0	0	0	0	0	0	0	0	0	0	0.00129955	0	0	0.00201194	0	0	0	0	0.00760602	0.00315787
69	0	0.0396417	0	0	0	0	0.0292248	0	0	0.000407146	0	0.00267236	0.0201635	0.0421697	0	0	0.0128334	0	0	0	0	0	0	0	0	0	0.00100936	0	0	0	0	0	0	0	0	0.00243088
70	0.00143464	0	0.0194816	0.0243241	0.0115472	0.000923723	0	0.00997344	0.011074	0.00752603	0.00109931	0	0	0	0	0.00152772	0	0	0	0	0	0	0.0072988	0.00713347	0	0	0	0.00282356	0	0.00210459	0	0.0025089	0	0	0	0
71	0	0	0	0	0	0	0	0	0	0	0	0	0	0	0	0	0	0	0	0	0	0	0	0	0	0	0	0	0	0	0	0	0	0	0	0
72	0	0	0	0	0	0	0	0	0	0	0	0	0	0	0	0.000790819	0	0	0	0	0	0	0.00189513	0.00169435	0	0	0	0	0	0	0	0	0	0	0	0
73	0	0	0.000518624	0	0	0	0	0.00103339	0.00861182	0.021443	0	0	0	0	0	0.0016715	0	0	0	0	0	0	0	0	0	0	0.000681319	0	0	0	0	0	0	0	0.00532017	0
74	0	0	0	0	0	0	0	0	0	0	0	0	0	0.000630234	0	0.00183326	0	0	0	0	0	0	0	0	0	0	0	0	0	0	0	0	0	0	0.00734305	0
75	0	0	0	0	0	0	0	0	0	0	0	0	0	0	0	0	0	0	0	0	0	0	0	0	0	0	0	0	0	0	0	0	0	0	0.00432896	0
76	0	0	0	0	0	0	0	0	0	0	0	0	0	0.00128848	0	0.00192313	0	0	0	0.00242589	0	0	0	0	0	0.0021899	0	0	0	0	0	0	0	0	0.0071003	0
77	0	0	0	0	0	0	0	0	0.00138714	0.00125845	0	0.000949063	0	0.00190471	0	0.00152772	0	0	0	0	0	0	0	0	0	0	0	0	0	0.00170088	0	0	0	0	0.00663504	0
78	0	0	0	0	0	0	0	0	0	0	0	0	0	0	0	0	0	0	0	0	0	0	0	0	0	0	0	0	0	0	0	0	0	0	0.00398507	0
79	0	0	0	0	0	0	0	0	0.00110971	0.000900656	0	0	0	0.00180667	0	0.00136596	0	0	0	0	0	0	0.0106025	0.00886466	0	0	0	0	0	0	0	0	0	0	0	0
80	0	0	0	0	0	0	0	0	0	0	0	0	0	0.00257696	0	0.00230955	0	0	0	0	0	0	0	0	0	0	0	0	0	0	0	0	0	0	0.0038637	0
81	0.00050554	0	0	0	0	0	0	0	0.000936319	0.000740266	0.000749532	0	0	0.00113442	0	0.000629061	0	0	0	0	0	0	0	0	0	0.001907	0	0	0	0.0387497	0.13425	0	0	0	0	0
82	0	0	0	0	0	0	0	0	0	0	0	0	0	0	0	0	0	0	0	0	0	0	0.00847686	0.00577062	0	0	0	0	0	0	0	0	0	0	0	0
83	0	0.0028223	0	0	0	0	0.0026568	0	0.000497058	0	0	0	0.000335437	0.00238089	0	0.00317226	0.000560968	0	0	0	0	0	0.00513477	0	0	0	0	0	0	0	0.0229255	0	0	0	0	0
84	0	0	0	0	0	0	0	0.00085315	0	0	0	0	0.000347861	0	0	0.00144684	0	0	0	0	0	0	0	0	0	0	0	0	0	0	0	0	0	0	0.00360072	0
85	0	0	0	0	0	0	0	0	0	0	0	0.000949063	0	0.00252094	0	0.000781833	0	0	0	0	0	0	0	0	0	0	0.000845341	0	0	0	0	0	0	0	0	0.00237408
86	0	0	0	0	0	0	0	0	0.00377995	0.00405912	0	0	0	0.00336125	0	0.000727913	0	0	0	0	0	0	0	0	0	0	0	0	0	0.00219063	0	0	0	0	0.0103571	0
87	0.00050554	0	0	0	0	0	0	0.000865166	0.0189344	0.0170014	0	0.00260992	0	0.00205877	0	0	0	0	0	0	0	0	0	0.0213268	0	0	0.00200611	0	0	0	0	0	0	0	0	0.00497535
88	0	0	0	0	0	0	0	0.00075702	0.00628836	0.00472536	0	0	0	0	0	0.00136596	0	0	0	0	0	0	0.120379	0.0875048	0	0	0	0	0	0	0	0	0	0	0	0
89	0.000765142	0	0	0	0	0	0	0	0	0	0.000712055	0.00164837	0	0	0	0	0	0	0	0	0	0	0	0	0	0	0.00122385	0	0	0	0	0	0	0	0	0.00345321
90	0	0	0	0	0	0	0	0	0.000543296	0	0	0	0	0	0	0	0	0	0	0	0	0	0.0236251	0.0181713	0	0	0	0	0	0	0	0	0	0	0.00279157	0
91	0	0	0	0	0	0	0	0.000937263	0.00119063	0.00173962	0	0.00131121	0	0	0	0	0	0	0	0	0	0	0	0.00584429	0	0	0.00105983	0	0	0	0	0	0	0	0	0.00305564
92	0.000833459	0	0.000505326	0.000992087	0.000499586	0	0	0	0	0	0	0	0	0.000686255	0	0.000790819	0	0	0	0	0	0	0	0	0	0	0	0	0	0	0.206586	0	0	0	0	0
93	0	0	0	0	0	0	0	0	0.0168075	0.0160884	0	0	0	0.000756281	0	0	0	0	0.00473843	0	0.00498017	0	0	0	0	0.00411786	0	0.00382984	0.00521807	0.0538856	0	0.00280063	0	0	0	0
94	0.000519204	0	0	0.000573737	0	0	0	0.0012617	0	0	0	0.00116135	0	0.00140052	0	0.000862712	0	0	0	0	0.00301563	0	0.115078	0.0833917	0	0	0.000731787	0	0.00372884	0	0.0215467	0.00385087	0	0	0.00317592	0
95	0	0	0	0	0	0	0	0.000901215	0	0	0	0	0	0	0.00048863	0	0	0	0	0	0	0	0.0041616	0.0029467	0	0	0	0	0	0	0	0	0	0	0	0
96	0	0.00154074	0	0	0	0	0	0.000540729	0	0	0	0	0.000459673	0.00271701	0.00101301	0	0.000590493	0	0	0	0	0	0	0	0	0	0	0	0	0	0	0	0	0	0	0
97	0	0.0187769	0.0821819	0.0974636	0.059462	0	0.0153266	0.00149001	0	0	0	0	0.00443522	0.0201115	0.000572055	0	0.00647574	0	0	0	0	0	0	0	0	0	0	0	0	0.00160823	0	0	0	0	0	0
98	0	0	0	0	0	0	0	0.00241526	0	0	0	0	0	0	0.000524384	0	0	0	0	0	0	0	0	0	0	0	0	0	0	0	0	0	0	0	0	0
99	0	0	0	0	0	0	0	0.00344865	0	0.000407146	0	0	0	0	0.000405206	0.00070994	0	0	0	0	0	0	0.00355977	0.00443233	0	0	0	0	0	0.00322307	0	0.00227551	0	0	0	0
100	0	0	0	0	0	0	0	0.00692133	0	0	0	0	0	0	0	0	0	0	0	0.00568089	0	0	0	0	0	0.00479893	0	0	0	0	0	0	0	0	0	0
101	0	0	0	0	0	0	0.000899884	0.00489059	0.000566415	0.000542861	0	0	0	0	0	0	0	0	0	0	0	0	0	0	0	0	0	0	0	0.00246198	0	0	0	0	0	0
102	0	0.00125275	0	0	0	0	0	0.00187453	0	0	0	0	0	0	0	0	0	0	0	0.0027125	0	0	0	0.00216091	0	0.00244138	0	0	0	0.0021443	0.0271258	0	0	0	0	0
103	0.0509093	0.000590378	0	0	0	0.0284836	0.000785613	0.00188654	0.00158365	0.00185066	0.0509182	0.00132369	0.00135417	0	0.0123111	0.00076386	0	0	0	0	0	0	0.039977	0.0282269	0	0	0	0	0.0023666	0	0	0	0	0	0.00289272	0
104	0	0	0	0	0	0	0	0.00141791	0	0	0	0	0.000882075	0	0	0	0	0	0	0	0	0	0	0	0	0	0.00123647	0.00510645	0	0.00272671	0	0	0	0	0	0.00265806
105	0	0	0	0	0	0	0	0	0	0	0	0	0	0	0.00108452	0	0	0	0	0	0.00613136	0	0	0	0	0	0.00171592	0	0.00514881	0.0021443	0	0.00221717	0	0	0	0.0033737
106	0	0.000878368	0	0	0	0	0.000971304	0.00187453	0	0	0	0.00153598	0.00188839	0	0.00103685	0	0	0	0	0	0.00292804	0	0	0	0	0	0	0.0048286	0.00262058	0.00447392	0	0	0	0	0	0
107	0	0.000964764	0	0	0	0	0.000871317	0.00162219	0	0	0	0	0.000571485	0	0	0.000790819	0	0	0	0	0	0	0	0	0	0	0.00532438	0	0	0	0	0	0	0	0	0
108	0	0.000892767	0.0075001	0.00791279	0.00542732	0	0.000685626	0	0.00398802	0.00419484	0	0.0103023	0.000559062	0	0	0	0.000688909	0	0	0	0.00284045	0	0	0	0	0	0.00551364	0	0.00262058	0.00353413	0	0.0025089	0	0	0	0.0144035
109	0	0	0	0	0	0	0	0.0149842	0.0317539	0.0198885	0	0	0	0	0	0.000781833	0	0	0	0	0	0	0	0	0	0	0	0	0	0	0	0	0	0	0.00287249	0
110	0	0	0	0	0	0	0	0	0	0	0	0.0029346	0.000894499	0	0	0	0	0	0	0	0	0	0	0	0	0.00224229	0.007116	0	0	0.00160823	0	0	0	0	0	0.0197651
111	0.00166692	0.000763172	0.000558518	0	0	0.000999646	0.000642775	0.0026676	0	0.00060455	0.00162399	0	0	0	0	0	0.000541285	0	0	0	0.00284045	0	0	0.00174347	0	0	0	0	0.00245896	0	0	0.00280063	0	0	0	0
112	0.000573857	0.000647976	0	0	0	0	0.000657058	0.00174235	0	0	0	0.00103648	0.000534215	0	0	0	0	0	0	0	0	0	0	0	0	0	0.000984128	0	0	0	0	0	0	0	0	0.00297612
113	0.00106573	0.00126715	0	0	0	0.000797186	0.00129983	0.00157412	0.000635772	0	0.000849469	0	0	0	0	0	0.000974314	0	0	0	0	0	0	0	0	0	0.00104721	0	0	0	0	0	0	0	0	0.00285117
114	0	0	0.000797883	0.000764983	0.000590419	0	0	0.00121364	0	0.000703252	0	0.00203549	0.000422402	0.000770287	0	0	0	0	0	0	0	0	0	0	0	0	0	0	0	0.00187957	0	0.00221717	0	0	0	0
115	0.0011887	0.000907167	0	0	0	0.00129068	0.00101416	0	0	0	0.00186134	0	0	0	0.000417124	0	0	0	0	0	0.00355369	0	0	0	0	0	0	0	0	0.00250831	0	0.00297567	0	0	0.00556292	0
116	0	0	0	0	0.00241845	0	0	0	0	0	0	0.00146106	0	0	0	0.00149177	0	0	0	0	0	0	0	0	0	0	0	0.00391995	0.00354413	0.00223696	0	0	0	0	0.00643275	0
117	0	0.00105116	0	0	0	0	0.00135697	0	0.00045082	0.000505848	0	0	0	0	0	0	0	0	0	0.00369514	0.00506776	0	0	0	0	0.00393973	0.000794872	0	0	0	0	0.00431764	0	0	0	0.00213554
118	0	0	0	0	0	0	0	0	0	0	0	0	0	0.00113442	0	0	0.000659384	0	0	0	0	0	0	0.00281164	0	0	0.000681319	0	0.00591074	0	0	0	0	0	0.00432896	0
119	0	0	0	0	0	0	0	0	0	0	0	0.39787	0	0	0	0.00201299	0	0	0	0	0	0	0	0	0	0	0	0	0	0	0	0	0	0	0	0
120	0	0	0	0	0	0.0169813	0	0	0	0	0.0245721	0	0	0	0.00678124	0	0	0	0	0	0.00729507	0	0	0	0	0	0.00232153	0	0	0.0029054	0	0.00262559	0	0	0.0105594	0.00532749
121	0.0831819	0.0997019	0.0831261	0.0363725	0.00844754	0	0.0458941	0.0240204	0.0154088	0.0183462	0	0	0.0249838	0.0497045	0	0	0.00277532	0	0	0.00324476	0	0	0	0	0	0	0.00330566	0	0.00401746	0	0	0	0	0	0	0.00825817
122	0	0	0	0	0	0	0	0	0	0	0	0.00483273	0	0	0	0	0	0	0	0	0	0	0	0	0	0	0.00436549	0	0.00300155	0	0	0	0	0	0	0.0131881
123	0	0	0	0	0	0	0	0.00219896	0	0.000950007	0.000737039	0	0	0	0	0	0	0	0	0	0	0	0	0	0	0	0	0	0	0	0	0	0	0	0	0
124	0	0	0	0	0	0	0	0	0	0	0	0	0	0	0	0	0	0	0	0	0	0	0	0	0	0	0.00108506	0	0	0	0	0	0	0	0	0.00268078
125	0	0	0	0	0	0	0	0	0	0	0	0	0	0	0	0	0	0	0	0	0	0	0	0	0	0	0	0	0	0	0	0	0	0	0	0
126	0.130088	0	0	0	0.030804	0.280533	0	0	0	0	0	0	0	0	0	0.000691967	0.0190631	0	0	0	0	0	0.00343172	0.00606529	0	0	0	0	0	0	0	0.00280063	0	0	0.00275112	0
127	0	0.167739	0.164031	0.235041	0.26595	0	0.23217	0.21062	0.175149	0.172877	0.199488	0	0.366819	0.232346	0.363148	0	0.282246	0	0	0	0.00275286	0	0	0	0	0	0	0	0	0	0	0	0	0	0	0
128	0	0	0	0	0	0	0	0	0	0	0	0.00163588	0	0	0	0	0	0	0	0	0	0	0	0	0	0	0	0.00310142	0	0	0	0.00262559	0	0	0	0
129	0.00215879	0	0	0	0.000896983	0.00107557	0.00204259	0	0	0	0.00126171	0	0	0	0	0	0.00101368	0	0	0	0	0	0	0.00169435	0	0	0	0	0.00205491	0	0	0.00268394	0	0	0	0
130	0	0	0	0	0	0	0	0	0	0	0	0	0	0	0	0	0	0	0	0	0	0	0	0	0	0	0.00158974	0	0	0.00600273	0	0	0	0	0	0.00354409
131	0	0.000503981	0	0	0	0	0	0	0	0	0	0.00417088	0	0	0	0	0	0	0	0	0	0	0	0.00254153	0	0	0.00434026	0	0	0	0	0	0	0	0	0.0123134
132	0	0	0	0	0.000715316	0	0	0	0	0.00127079	0	0	0	0	0	0	0	0	0	0	0	0	0	0	0	0	0.00630851	0	0	0	0	0	0	0	0	0.00361224
133	0	0.0104108	0	0	0	0	0	0	0.000809164	0	0	0	0	0	0	0.000691967	0	0	0	0	0	0	0.00449453	0.00787015	0	0	0	0	0.00325552	0.00178692	0	0.00647646	0	0	0	0
134	0	0.00128155	0.00312504	0.00248619	0	0	0.00187119	0.000829118	0.0017108	0.000789617	0	0	0	0.000980365	0	0	0.00108257	0	0	0	0	0	0	0	0	0	0	0	0	0	0	0	0	0	0	0
135	0.00116138	0	0	0	0.00131709	0.000695956	0	0.000745004	0	0	0.0012742	0	0	0	0	0	0	0	0.00630813	0.0035416	0.00719496	0	0.0018311	0.00270114	0	0.0041912	0	0	0.00502182	0.00170088	0	0.00624307	0	0	0	0
136	0.00116138	0.00113756	0.00122342	0.0010638	0.000783441	0.00060738	0.00112843	0	0	0	0.00101187	0	0	0.0010784	0	0.000871699	0.000551127	0	0.00742306	0	0.00710737	0	0.00343172	0.00422361	0	0.00211656	0	0	0.0052758	0	0.025715	0.00478441	0	0	0.00311523	0
137	0.00715955	0.00169914	0.00184843	0.00202003	0.00112407	0.00447943	0.00127127	0.000624842	0.0027974	0.00271431	0.00635853	0.00146106	0.000919346	0.00147055	0.0010726	0.00142887	0.000541285	0	0	0	0	0	0	0	0	0	0.000693936	0.00373972	0	0	0	0	0	0	0.0069587	0
138	0	0	0	0	0	0	0	0.000564761	0	0	0	0	0	0	0	0	0	0	0	0	0.00444211	0	0	0.00208725	0	0	0	0	0	0	0	0	0	0	0	0
139	0	0	0	0	0	0	0	0	0	0	0	0	0	0	0	0.000611088	0	0	0	0	0	0	0	0	0	0	0	0	0	0.00201194	0	0	0	0	0	0
140	0.000765142	0	0	0	0	0.000582072	0	0	0.000473939	0	0.000974391	0	0.000360284	0	0.000429041	0	0	0	0	0	0	0	0.00172866	0	0	0	0.000668702	0	0	0	0	0	0	0	0	0
141	0	0	0	0	0	0	0	0	0.0129582	0.0202956	0	0	0.000472097	0	0.000476713	0.0018063	0	0	0	0.00315264	0	0	0	0	0	0.00356252	0	0.00337176	0	0	0	0	0	0	0.00305455	0
142	0.000655836	0	0	0	0	0.000695956	0	0	0	0	0.000737039	0.00358396	0	0	0	0	0	0	0	0	0	0	0	0	0	0	0.00271266	0	0	0	0	0.0023922	0	0	0	0.00807643
143	0	0	0	0	0	0	0	0	0	0	0	0	0	0	0	0	0	0	0	0	0	0	0	0	0	0	0	0	0	0.00178692	0	0	0	0	0	0
144	0	0	0	0	0	0	0	0	0	0	0	0.00342162	0	0	0	0	0	0	0	0.00248731	0	0	0.0550996	0.0810711	0	0.00386638	0	0	0	0	0	0	0	0	0	0
145	0	0	0	0	0	0	0	0	0	0	0	0	0	0	0	0.00405295	0	0	0	0.00367466	0	0	0	0	0	0.00518661	0	0	0	0.00281936	0	0	0	0	0.0128453	0
146	0	0	0	0	0	0	0	0	0	0	0	0.0044581	0	0	0	0	0	0	0	0.00214953	0	0	0	0	0	0.00251472	0.00589215	0	0	0	0	0	0	0	0.00412667	0
147	0	0	0	0	0	0	0	0	0	0	0	0	0	0	0	0.377949	0	0	0	0.00194481	0	0	0.00206159	0	0	0.00239946	0	0	0.00344023	0	0	0	0	0	0	0.0162324
148	0.00221345	0.00126715	0	0	0	0.0013666	0.0014141	0.00404946	0.00532893	0.0051942	0.00193629	0	0	0	0	0	0	0	0	0.00327547	0.00390405	0	0	0	0	0.00287097	0.00123647	0	0	0.00622113	0.0229255	0	0	0	0.0102965	0.00408933
149	0.00312889	0.00129595	0.00179524	0.00179293	0.00120355	0.00168295	0.00165693	0.00323236	0	0	0.00251093	0.00206047	0	0.00102238	0	0	0.00102352	0	0	0	0.00569341	0	0.00420001	0.00648274	0	0	0	0	0	0	0	0.00612638	0	0	0	0
150	0	0	0	0	0	0	0	0	0	0	0	0.00423332	0	0	0	0.0022107	0	0	0.00600006	0	0	0	0	0	0	0	0	0	0.00467549	0	0	0	0	0	0.0122991	0
151	0.000601183	0	0.000585114	0	0	0	0	0	0.000497058	0.000370133	0.000737039	0	0	0	0	0	0	0.0771084	0.0584602	0	0	0	0	0	0	0	0	0	0	0.011059	0.0465884	0	0	0	0	0
152	0.00114771	0.000993563	0.00168885	0.00151801	0.000931046	0.000822493	0.00118556	0.00129775	0.00107503	0.000925332	0.00121174	0	0	0.00105039	0	0	0.000747958	0	0	0	0.00381646	0	0.00233049	0.0020013	0	0	0.00354538	0	0.0030939	0	0	0.0041426	0	0	0	0.010246
153	0	0	0.000585114	0	0	0	0	0	0	0	0	0.00608149	0	0	0	0	0	0	0	0.00376679	0	0	0	0	0	0.00472558	0.00643468	0	0	0	0	0	0	0	0	0.0186632
154	0.00113405	0.00149754	0.00170215	0.00137458	0.00109	0.000860455	0.00128555	0	0	0	0.00106184	0	0	0.00110641	0	0	0.000718433	0	0	0	0	0	0.0018311	0.00229597	0	0	0	0	0	0	0	0.00227551	0	0	0	0
155	0.0011887	0.000561579	0	0	0.000874275	0.000847801	0	0.21062	0.176363	0.174481	0.0012742	0.00262241	0	0.000616229	0	0	0.000501919	0	0	0.00586513	0	0	0.0132787	0.0186993	0	0	0.00206919	0	0.00198564	0	0	0.00245055	0	0	0	0.0063271
156	0	0	0	0	0	0	0	0	0	0	0	0	0	0	0	0	0	0	0	0	0	0	0	0	0	0.00661162	0	0	0	0	0	0	0	0	0	0
157	0.000888112	0.000561579	0.000625008	0.000633501	0	0.000784532	0.000657058	0.0020788	0.00159521	0.00365198	0.000949407	0	0	0.00067225	0	0.00124914	0	0	0	0	0.0034661	0	0.00226647	0.00278709	0	0	0.000567766	0	0.00223962	0.00236932	0	0.00285898	0	0	0.00675642	0
158	0.000751479	0	0.000744691	0.000717171	0	0	0	0	0	0	0.000861961	0	0	0	0	0	0	0	0	0.00324476	0	0	0	0	0	0.00327962	0	0	0	0	0	0	0	0	0	0
159	0	0.000647976	0.000811181	0.000800841	0.000476877	0	0.000771329	0.00124968	0	0	0	0.00118633	0	0.000686255	0	0	0	0	0.00488513	0	0.00266527	0	0	0	0	0	0.0012617	0	0.00233197	0.00398417	0	0.00221717	0	0	0.00598772	0.00272622
160	0	0	0	0	0	0	0	0.00142993	0.0017108	0.00273898	0	0	0	0	0	0.00126711	0	0	0	0	0	0	0	0	0	0	0	0	0	0	0	0	0	0	0	0
161	0	0	0	0	0	0	0	0	0	0	0	0.00142359	0	0	0	0	0	0	0	0	0	0	0	0	0	0	0.000946277	0	0	0.00425552	0	0	0	0	0	0.0033737
162	0	0.000647976	0	0	0	0	0	0.00075702	0	0	0	0.00104896	0	0	0	0.00115028	0	0	0	0.00212905	0	0	0	0	0	0.00253568	0	0	0	0	0	0	0	0	0.0068171	0.00206738
163	0	0	0	0	0	0	0	0.00138186	0	0	0	0	0.000546638	0	0	0.000665007	0	0	0	0.00279438	0	0	0	0	0	0.0030491	0	0	0	0.00236932	0	0	0	0	0.00315569	0
164	0.00188553	0.00126715	0.00140959	0.0012431	0.000965108	0.00120211	0.00145696	0	0.00150273	0.0015669	0.00186134	0.000899112	0	0.00133049	0	0	0.000846373	0	0	0	0.00506776	0	0.00413599	0.00525495	0	0.00188604	0.000668702	0	0.00369421	0	0	0.00437598	0	0	0	0.00251039
165	0	0	0	0	0	0	0	0.0011896	0.000543296	0.00060455	0	0	0	0	0	0.00159063	0	0	0	0	0	0	0.00189513	0.00251697	0	0	0	0	0	0.00170088	0	0	0	0	0.00877929	0
166	0.00146197	0.000590378	0.00146279	0.00139848	0.000715316	0.000695956	0.000728478	0	0.000566415	0	0.00114928	0	0	0	0	0	0	0	0	0	0	0	0	0	0	0	0	0	0	0.00228329	0	0	0	0	0	0
167	0.000601183	0	0.00101065	0.000992087	0.000476877	0	0	0.000961296	0	0	0.00062461	0.00163588	0	0	0	0.00183326	0	0	0	0	0	0	0	0	0	0	0.00223321	0	0	0.00304438	0	0	0	0	0.0126025	0.00748574
168	0	0	0	0	0	0	0	0.000973312	0	0	0	0.00133618	0	0	0	0.000844739	0	0	0	0	0	0	0	0	0	0	0	0	0	0.00259434	0	0	0	0	0.0051988	0
169	0.000573857	0	0.000704797	0.000537879	0	0	0	0.00130977	0	0	0	0.00984028	0	0	0	0	0	0	0	0	0	0	0	0	0	0	0	0	0	0.00497028	0	0	0	0	0	0
170	0	0	0.000651604	0.000621549	0	0	0	0.00112952	0.000520177	0.000468835	0	0	0	0	0	0	0	0	0	0.00436047	0	0	0	0	0	0.00442172	0	0	0	0	0	0	0	0	0.00273089	0
171	0	0	0	0	0	0	0	0.00157412	0	0	0	0	0	0	0	0	0	0	0	0	0	0	0	0	0	0	0	0	0	0	0	0.0025089	0	0	0	0.0105414
172	0	0	0	0	0	0	0	0.00210283	0	0	0	0.0043582	0	0	0	0	0	0	0	0	0	0	0	0	0	0	0.00319211	0	0	0	0	0	0	0	0	0
173	0	0.000575979	0	0	0	0	0	0.00229509	0	0.000530524	0	0	0	0	0	0	0	0	0	0	0	0	0	0	0	0	0	0	0	0	0	0	0	0	0.00260951	0
174	0	0	0	0	0	0	0	0.00216292	0.000612653	0	0	0	0.000347861	0	0.000464795	0	0	0	0	0	0	0	0	0	0	0	0.000593	0	0	0	0	0	0	0	0	0.00197651
175	0	0	0	0	0	0	0	0.00183848	0	0	0	0	0.000422402	0	0	0	0	0	0	0	0	0	0	0	0	0	0.001186	0	0	0	0	0	0	0	0.00256906	0.00419156
176	0.000901775	0	0	0	0	0.000695956	0	0.00138186	0	0	0.000949407	0.00128623	0.000372708	0	0	0	0	0	0	0	0	0	0	0	0	0	0.00121123	0.00282356	0	0	0	0	0	0	0	0.00421428
177	0.00271899	0	0.0020479	0.00179293	0.0017599	0.00194868	0.00215687	0.00102138	0	0	0.00257339	0	0.00048452	0.00201675	0.00038137	0	0	0	0	0	0	0	0	0	0	0	0	0	0	0	0	0.00916039	0	0	0	0
178	0	0.00444944	0	0	0	0	0	0.00105743	0.00138714	0.0015669	0	0	0	0	0	0.00068298	0.00220451	0	0	0	0.00675701	0	0.00295794	0.00449372	0	0	0	0	0.00625707	0	0	0	0	0	0.00364118	0
179	0.00247305	0.00417585	0	0.00364562	0	0.0023789	0.00437087	0.00100936	0	0	0.00286071	0.00163588	0.00321771	0.00464973	0.000417124	0	0.00391694	0.0326976	0.00884605	0	0.0080959	0	0	0	0.0211864	0	0	0	0	0	0	0.0127195	0	0	0	0
180	0.004017	0.00505421	0.00595753	0.00462576	0.00418971	0.00321405	0.00544216	0.000720972	0.00337537	0.00360263	0.00408495	0.00181071	0.000496944	0.00358533	0	0.0012042	0.00391694	0	0.00773113	0	0	0	0.00557014	0.00680197	0	0	0	0	0.00686892	0.0040305	0	0.0116109	0	0	0.00517857	0
181	0.00222711	0.00126715	0.00187502	0.00158973	0.00152147	0.00149314	0.00157123	0.000781053	0.0032251	0.00363964	0.00198626	0	0	0	0	0	0.00129908	0	0.0172227	0	0.0198331	0	0	0	0	0	0.00235938	0	0.0175937	0	0	0.0214715	0	0	0	0.00754254
182	0.00114771	0	0	0	0	0	0	0.000540729	0.000866962	0.000851305	0.000749532	0.00378376	0	0	0	0	0	0	0	0.00246684	0	0	0.00889942	0.0119096	0	0.00260902	0.00322996	0	0	0	0	0	0	0	0	0.0117114
183	0	0.000518381	0.000877671	0.000848653	0	0	0.000728478	0.000889199	0	0	0	0.00241012	0.000385131	0	0	0	0.000482236	0	0	0	0	0	0	0	0	0.00621346	0.00263696	0	0	0	0	0.00227551	0	0	0	0.00940546
184	0	0	0	0	0	0	0	0.000745004	0	0	0	0	0	0	0	0	0	0	0	0.00579348	0	0	0	0	0	0	0.000731787	0	0	0	0	0	0	0	0	0.00318059
185	0.000806132	0	0	0	0	0	0	0.000889199	0	0	0	0	0	0	0	0	0	0	0	0	0	0	0	0	0	0.00447411	0	0	0	0.00160823	0	0	0	0	0	0
186	0.000915438	0.000691175	0.00126331	0.000597643	0.000476877	0.00105026	0.000828465	0.00273969	0	0	0.000687071	0	0	0.00064424	0	0	0	0	0	0.0051691	0	0	0	0	0	0	0.00138787	0	0.00207799	0	0	0	0	0	0	0.00277166
187	0.00132534	0.00053278	0.000944161	0	0	0	0.000614207	0.000925247	0.000601094	0.000579875	0.00133666	0	0	0	0.000822329	0	0	0	0	0.010328	0	0	0.00276586	0.00217319	0	0.010258	0	0	0	0	0	0	0	0	0	0
188	0	0	0	0	0	0	0	0.00204275	0.000473939	0	0	0.00604403	0	0	0.0203914	0.00152772	0	0	0	0	0	0	0.00210001	0	0	0	0.00638421	0	0	0.00196561	0	0	0	0	0.00908273	0.0192539
189	0	0	0.00113033	0.000741077	0.000840212	0	0.00114271	0.0031122	0.000543296	0.000481173	0	0	0.000409979	0	0	0	0	0	0	0	0.00319081	0	0	0	0	0	0	0	0.00240124	0	0	0.00309236	0	0	0	0
190	0	0.00100796	0	0	0	0.000594726	0	0.00165824	0	0	0.00062461	0.00107394	0.00048452	0.000812302	0	0.0010065	0.000757799	0	0	0	0	0	0	0	0	0	0.00127432	0	0	0.00309071	0	0	0	0	0.00685756	0.00400981
191	0.010671	0.00727173	0.0074735	0.00627525	0.00560898	0.00821228	0.00802754	0.00109347	0	0	0.0100062	0	0.000633603	0.00549004	0.000881918	0	0.0053046	0	0.0105771	0	0.0182314	0	0	0	0	0	0.000643468	0.00273345	0.0134839	0.00236932	0	0.0182041	0	0	0	0
192	0	0	0	0	0	0.0151212	0.0198546	0.00174235	0.00507462	0.00534225	0	0	0.000646027	0.0128988	0.000536302	0	0	0	0	0	0	0	0.00773417	0.0101661	0	0	0	0	0	0	0	0	0	0	0	0
193	0.0222574	0.0168186	0.0430192	0.0348306	0.0266597	0	0	0.00123767	0.00951346	0.0103267	0.0202623	0	0.000559062	0	0.000393288	0	0.0119181	0	0	0.0033983	0	0	0	0	0	0.00293384	0.00117338	0	0	0	0	0.0458603	0.0170472	0	0	0.00237408
194	0	0	0	0	0	0	0	0.00094928	0	0	0	0	0.00048452	0	0.000595891	0	0	0.0519665	0.0421911	0	0.0500019	0	0.0255586	0.0325488	0	0	0	0	0.0437418	0	0.0229255	0	0.0216004	0	0	0
195	0	0.00171354	0	0	0	0.00173356	0.00231399	0.00169428	0	0	0.00199875	0	0.000583909	0	0.000619726	0	0	0	0	0	0	0	0	0	0	0	0.0285649	0	0	0	0	0.00542622	0	0	0	0
196	0.00221345	0	0.00230056	0.00234276	0.0018848	0	0	0.00123767	0.00166457	0.00167794	0	0	0	0.00135851	0	0.00115028	0.00095463	0	0.00773113	0	0.00755784	0	0.00423843	0.00572151	0	0.00188604	0.000895809	0	0.00651105	0	0	0	0	0	0.00275112	0.00243088
197	0.0397874	0	0.0709451	0.0266907	0	0.0106418	0.0441229	0	0	0	0.0232979	0	0.02235	0	0.00650713	0	0	0	0	0	0	0	0	0	0	0	0	0	0.0023666	0.00228329	0	0.00256724	0	0	0.00932547	0
198	0	0.076922	0	0	0.00839077	0.00187275	0	0.00487858	0.00283208	0.00177664	0	0.000974038	0	0.0582617	0.00239548	0.00164454	0.00551127	0	0	0.0118122	0.00310322	0	0.00253537	0.00293442	0	0.0100903	0	0	0	0	0	0	0	0	0.0102155	0.00243088
199	0	0	0	0	0	0	0	0	0	0.00082663	0	0	0	0	0.00126329	0	0	0.0251419	0	0	0.00310322	0	0.00276586	0.00302037	0	0	0.000693936	0	0.00220498	0	0	0	0	0	0	0
200	0.0135403	0	0	0	0	0.00383408	0	0.00749811	0.00174548	0.00171495	0.00525921	0	0	0	0.00246699	0.00218374	0.000747958	0	0.0078925	0.0436354	0.0045297	0	0.00440489	0.00459194	0.0975453	0.0435047	0.000820106	0	0.0045485	0.00277303	0	0.00548457	0	0	0.00918387	0
201	0	0.0171786	0.0130188	0.00541464	0.00323595	0	0.0100558	0.0119922	0.00144494	0.00154222	0	0.199141	0.0063733	0.0120725	0.00175192	0	0.00123019	0	0	0	0	0	0	0	0	0	0.000857958	0	0	0.00335544	0	0	0	0	0	0
202	0	0	0	0	0.00144199	0	0	0	0	0	0	0	0.000720569	0	0.000679315	0.00271395	0.000688909	0	0	0.00626433	0.00461729	0	0	0	0	0.00667449	0.00171592	0	0.0023666	0.00358046	0	0	0	0	0.0187622	0.00475952
203	0	0	0	0	0	0	0	0	0	0	0	0	0	0	0	0.00273192	0	0	0	0.00316287	0	0	0	0	0	0.00249377	0	0	0	0.00411653	0	0	0	0	0.0157481	0.00323739
204	0.0219705	0.0183449	0.0135773	0.00632306	0.00361064	0.00608645	0.0139696	0.00340058	0.00119063	0.00134482	0.00840725	0	0.00550365	0.0122125	0.00287219	0	0.00178132	0	0	0.00275344	0.00435452	0	0	0.00203814	0	0	0.000769638	0	0.00436379	0.00330911	0	0.00513449	0	0	0	0
205	0	0	0	0	0	0	0	0	0.00550232	0.00613187	0	0.00583174	0	0	0	0	0	0	0	0.00316287	0	0	0	0	0	0.00307006	0.00218274	0	0	0	0	0	0	0	0	0.00771293
206	0.132165	0.169208	0.164763	0.235722	0.265802	0.2809	0.232841	0.182754	0.155695	0.171026	0.199875	0.00448307	0.367788	0.233075	0.363684	0.00227361	0.39567	0	0	0.00534311	0	0	0	0	0	0.00533331	0	0	0	0	0	0	0	0	0.0124609	0.0231729
207	0	0	0	0	0	0	0	0	0	0	0	0.0125251	0	0	0	0	0	0	0	0	0	0	0.00162622	0.00197675	0	0	0.00680058	0	0.00218189	0	0	0.00268394	0	0	0	0.0251267
208	0	0	0	0	0	0.00206256	0	0	0	0	0	0	0	0	0	0	0	0	0	0	0	0	0.0028683	0.00408855	0	0	0	0	0.0027822	0	0	0.00361748	0	0	0	0
209	0	0	0	0	0	0	0	0	0	0	0	0	0	0	0	0	0	0	0	0	0	0	0	0	0	0	0.000668702	0	0	0.00528134	0	0.00221717	0	0	0	0.00196515
210	0	0.00191513	0.00214099	0.00206784	0.00168042	0	0.00117128	0	0.000855402	0	0	0	0	0.00145654	0	0	0.000541285	0	0	0.00182198	0	0	0	0	0	0	0	0.00346187	0	0	0	0	0	0	0	0
211	0	0	0	0	0	0	0	0.00342462	0.00465847	0.00313379	0	0	0	0	0.00038137	0	0	0	0.010269	0	0	0	0	0	0	0	0	0	0.0084736	0	0	0	0	0	0.00275112	0
212	0.000778806	0.0111164	0.000598412	0	0	0	0.000785613	0	0	0.000579875	0.000787008	0.00112389	0	0	0.016244	0	0	0	0.00473843	0.00556829	0.00266527	0	0.00436648	0.00454283	0	0.011421	0	0	0	0	0	0	0	0	0	0.00399846
213	0	0	0.00118353	0	0	0	0	0	0	0	0	0.00119882	0.000347861	0	0	0	0.000797166	0	0	0.00461636	0	0	0.00160061	0	0	0.00670592	0	0	0	0	0	0.00635976	0	0	0	0
214	0	0	0	0.000561784	0.000533648	0	0	0.00115355	0.000832283	0.000518186	0	0	0	0	0	0	0	0.0268246	0.00536925	0.00425811	0	0	0	0.00187852	0.0317943	0.00512375	0	0.00273345	0	0.00210459	0	0.00262559	0	0	0	0
215	0	0	0	0	0	0	0	0	0	0	0	0	0	0	0	0.00162657	0	0	0	0	0	0	0	0	0	0	0.000593	0	0	0.0019259	0	0	0	0	0.00956822	0
216	0.00116138	0	0	0.000633501	0	0.000556765	0.00135697	0	0	0	0.00126171	0.00118633	0.000670874	0.00218481	0	0	0.000482236	0	0	0	0	0	0	0	0	0	0	0	0	0	0	0	0	0	0.00362095	0
217	0.00128435	0.00179993	0.00235375	0.00142239	0.00102188	0.00060738	0	0.00132178	0.00112127	0.000592212	0.0012742	0.00294709	0	0	0	0	0	0	0	0	0	0	0	0	0	0	0	0	0	0	0	0	0	0	0.00291295	0
218	0	0	0	0	0	0	0	0	0	0	0	0.000886624	0	0	0	0	0	0	0	0	0	0	0	0	0	0	0	0	0	0	0.0215467	0	0	0	0	0
219	0	0	0	0	0	0	0	0	0	0	0	0	0	0	0	0	0	0	0	0	0	0	0	0	0	0	0.00314164	0	0	0.00228329	0	0	0	0	0	0.0116659
220	0.001339	0.00194393	0.000944161	0	0.000738024	0.000556765	0.00157123	0.00150202	0	0	0.000849469	0	0.000335437	0.00145654	0	0.00136596	0	0.24901	0.245254	0	0.131587	0	0.00396952	0.00293442	0	0.00516566	0	0.428866	0.183845	0	0.0542516	0.1489	0.128484	0	0	0
221	0	0	0	0.000633501	0	0	0	0	0	0	0	0	0	0	0	0.00157265	0.000866056	0	0	0.154827	0	0	0.111672	0.070242	0.312478	0.215847	0.00206919	0	0	0	0	0	0	0.257052	0.00792968	0.00573642
222	0	0	0.00105055	0.000537879	0.000579065	0	0	0	0	0	0	0.00523233	0	0	0	0	0	0	0	0	0	0	0	0	0	0	0	0	0	0	0	0	0	0	0	0
223	0.00103841	0.000691175	0	0	0	0.000746571	0	0	0	0	0.000824485	0.00392113	0	0	0.0223936	0	0	0	0	0	0	0	0	0	0	0	0.00672487	0	0	0	0	0	0	0	0	0.0215485
224	0	0	0.00114363	0.00101599	0.000885629	0.00130334	0	0	0	0	0.00181137	0	0.000385131	0	0.000881918	0	0	0	0	0	0	0	0	0	0	0	0	0	0	0	0	0	0	0	0	0
225	0.0583831	0.0728757	0.0704265	0.055772	0.0714748	0.0398593	0.0800326	0	0	0	0.0578139	0.00339665	0.0277046	0.0741296	0.0338228	0	0.0635863	0	0	0.00210858	0	0	0	0	0	0	0.00276313	0	0	0	0	0	0	0	0	0.0097008
226	0	0	0	0	0	0	0	0.0148881	0.0181253	0.0178404	0	0.00126125	0	0	0	0	0	0	0	0.00208811	0.00409175	0	0.00243293	0.0029467	0	0.0028605	0	0	0.00761931	0	0	0.00746835	0	0	0	0.00235136
227	0.00393502	0.00400305	0.0027394	0.00249815	0.00281585	0.00383408	0.00437087	0.000564761	0.000705129	0.000592212	0.00427233	0	0.000397555	0.00415955	0	0.0077015	0.0024407	0	0	0.00327547	0.0079082	0	0	0	0	0.00316436	0.00280098	0	0.00661495	0	0	0.00717661	0	0	0	0.00397574
228	0.000601183	0.00103676	0.00155587	0.0020798	0.00147605	0	0.00114271	0	0.000762926	0.000567537	0.000674578	0	0	0.00155458	0	0.249557	0.000708592	0	0.0168999	0	0.012538	0	0.00507075	0.0120078	0	0	0	0	0.010667	0	0	0.0116109	0	0	0	0
229	0	0	0	0	0	0	0	0.000576777	0	0	0	0	0	0	0	0	0	0	0	0.00244636	0	0	0.00993662	0	0	0.00211656	0	0	0	0.00201194	0	0	0	0	0.00616978	0
230	0	0	0	0	0	0	0	0.0073419	0	0	0	0	0	0	0	0	0	0	0	0	0	0	0	0	0	0	0	0	0	0.002323	0	0	0	0	0.00750488	0
231	0.00218612	0.00129595	0.00154257	0.00139848	0.00110136	0.0011768	0.0012427	0	0	0	0.00153654	0.00244758	0	0	0	0	0.000580652	0	0	0	0.00319081	0	0.00169025	0.00235736	0	0	0	0	0.00305927	0	0	0.00367583	0	0	0	0.00536156
232	0	0	0	0	0	0	0	0.00680117	0	0	0	0	0	0	0.00129904	0	0	0	0	0.00384867	0	0	0	0	0	0.00308053	0	0	0	0	0	0	0	0	0	0
233	0.0010794	0.000489582	0.00224737	0.00162559	0.00114678	0.000898416	0	0	0	0	0.000924422	0	0	0	0.000977261	0	0	0	0	0.00532263	0	0	0	0	0	0.00575243	0	0	0	0	0	0	0	0	0	0
234	0	0	0	0	0	0	0	0	0.000520177	0	0	0	0	0	0	0.000844739	0	0	0	0.0106657	0	0	0	0	0	0.00956642	0	0	0.00202027	0	0	0	0	0	0.00495605	0
235	0	0	0	0	0	0	0	0	0	0	0	0	0	0	0	0	0	0	0	0	0.00284045	0	0	0	0	0	0	0	0.00316317	0	0	0	0	0	0	0
236	0	0	0	0	0	0	0	0.00432583	0	0	0	0	0	0	0	0	0	0	0	0	0	0	0.00222806	0.00169435	0	0.00331105	0	0	0	0	0	0	0	0	0	0
237	0	0	0	0	0	0	0	0	0	0	0	0	0	0	0	0	0	0	0	0.00239519	0	0	0	0	0	0	0	0	0	0	0	0	0	0	0	0
238	0	0	0	0	0	0	0	0	0	0	0	0.00188564	0	0	0	0	0	0	0	0	0	0	0	0	0	0	0.000807489	0	0	0	0	0	0	0	0.00374233	0.0032601
239	0	0.000575979	0.000638306	0	0	0	0	0.0016342	0	0	0	0.00126125	0	0.000798297	0	0	0.000551127	0.0318398	0.00488513	0	0	0	0.00193354	0.00208725	0	0	0.000769638	0	0	0	0	0	0	0	0	0
240	0	0	0	0	0	0	0	0	0	0	0	0	0.00048452	0	0	0.000790819	0	0	0	0	0	0	0	0	0	0	0.00104721	0	0	0.00313042	0	0.00297567	0	0	0.00285226	0.00420292
241	0	0	0	0	0	0	0	0	0	0	0	0	0	0	0	0.000629061	0	0	0	0	0	0	0	0	0	0	0	0	0	0	0	0	0	0	0	0
242	0	0	0.000930863	0	0.000760733	0	0	0.00150202	0	0	0	0	0	0	0	0	0	0	0	0	0	0	0	0	0	0	0.00206919	0	0	0	0	0	0	0	0	0
243	0.00158494	0.000921566	0	0	0.00072667	0.00122741	0.00104272	0.00249937	0.000577975	0.000505848	0.00138663	0.0327801	0	0.000742276	0	0	0.000669225	0	0	0	0.00426693	0	0.00322684	0.00376932	0	0	0	0	0.00347487	0	0	0.00484276	0	0	0.00465262	0
244	0.000847122	0.000907167	0.000917565	0.000681313	0.000692607	0.000670648	0.000857033	0	0	0	0.000787008	0	0	0	0	0	0.000482236	0	0	0	0	0	0	0	0	0	0	0	0	0	0	0	0	0	0	0.00310107
245	0.000532867	0.000791971	0.000997354	0.000573737	0.000669899	0.000620033	0.000971304	0.000576777	0	0.000456497	0.00062461	0.00128623	0	0	0	0.000727913	0	0	0	0	0	0	0	0	0	0	0.000820106	0	0	0	0	0	0	0	0.00635184	0.00395302
246	0	0	0	0	0	0	0	0.00352075	0.00046238	0	0	0	0	0	0	0	0	0	0	0	0.0034661	0	0	0	0	0	0.000895809	0	0.00258595	0	0	0.00285898	0	0	0.00461216	0
247	0	0	0	0	0.000613128	0.000632687	0	0	0	0	0	0	0	0	0	0.000611088	0	0	0	0	0	0	0	0	0	0	0	0	0	0	0	0	0	0	0	0
248	0.0433945	0.0324708	0.0369819	0.0276589	0.0398419	0.0291036	0.0343242	0	0.000427701	0	0.0396502	0	0.0114794	0.0336405	0.0193307	0.0024084	0.0460683	0	0	0	0	0	0	0	0	0	0	0	0	0	0	0	0	0	0.00888044	0
249	0	0	0	0	0	0	0	0.0115115	0.0208649	0.0184573	0	0.00363391	0	0	0	0	0	0	0	0.00362349	0.00515535	0	0	0	0	0.00348918	0.000921043	0	0.0049641	0	0	0.00402591	0	0	0	0.00312379
250	0.00165325	0.00211672	0.0013431	0.00114747	0.00114678	0.00122741	0.00242826	0	0	0	0.00156152	0	0	0.00177866	0	0.00244435	0	0	0.00488513	0	0.00461729	0	0.00249696	0.00297126	0	0	0.00271266	0	0.00467549	0.00187957	0	0.00571795	0	0	0.0192679	0.0113025
251	0	0	0	0	0	0	0	0	0.000624213	0.000740266	0	0.000899112	0	0	0	0	0	0	0	0	0	0	0.00256098	0.0035606	0	0	0	0	0	0	0	0	0	0	0	0.00299884
252	0	0	0	0	0	0	0	0	0	0	0	0	0	0	0	0	0	0	0	0.00197552	0	0	0	0	0	0.00207465	0	0	0	0	0	0	0	0	0.0026702	0
253	0	0	0	0	0	0	0	0	0.000439261	0.000407146	0	0	0	0.00067225	0	0	0	0	0	0	0	0	0	0	0	0	0	0	0	0	0	0	0	0	0	0
254	0	0	0	0	0	0	0	0	0	0	0	0	0	0	0	0	0	0	0	0	0	0	0	0	0	0	0.0138535	0	0	0	0	0.00309236	0	0	0	0.00560011
255	0.00527402	0.00370066	0.00398941	0.00321532	0.00311106	0.00318874	0.00382808	0	0	0.00220846	0.00420987	0.00158593	0	0.00236688	0	0	0.0017518	0	0.0118387	0.00351089	0.0118248	0	0	0	0	0.00384543	0.00142572	0	0.011579	0	0	0.0106774	0	0	0	0.00621351
256	0.00113405	0.000503981	0.000744691	0.000597643	0.000488231	0.000986992	0	0	0.00243905	0	0.00116177	0.00156096	0	0	0	0	0	0	0	0.00416598	0	0	0.00669697	0.00833671	0	0.00493514	0	0	0	0	0	0	0	0	0	0
257	0	0	0.000531922	0	0	0	0	0	0.000624213	0.000530524	0	0	0	0	0	0	0	0	0	0	0	0	0	0	0	0	0	0	0	0	0	0	0	0	0	0
258	0	0	0	0	0	0	0	0.000576777	0	0	0	0.000836674	0	0	0	0	0	0	0	0	0	0	0	0	0	0	0	0	0	0	0	0	0	0	0	0.00272622
259	0	0	0	0	0	0	0	0.00060081	0	0	0	0	0	0	0	0	0	0	0	0.00409433	0	0	0	0	0	0	0	0	0	0	0	0	0	0	0	0.010087
260	0	0	0	0	0	0	0	0.00112952	0	0	0	0	0.000521791	0	0	0.000889672	0.000580652	0.0326976	0.00553062	0	0	0	0	0	0.024021	0.00354157	0	0	0	0.00246198	0	0.00350079	0	0	0	0.00689506
261	0	0	0	0	0	0	0	0.000925247	0	0	0	0	0	0	0	0	0	0	0	0.0108705	0	0	0	0	0.027557	0.0108447	0	0	0	0	0	0	0	0	0	0
262	0	0	0	0	0	0	0	0.000805085	0	0	0	0	0	0	0.000405206	0	0	0	0	0.00190387	0	0	0	0	0	0.0020956	0.000769638	0	0	0.00183325	0	0	0	0	0	0.00278302
263	0	0	0	0	0	0	0	0.000877182	0	0	0	0	0.000335437	0	0	0	0	0	0	0	0	0	0	0	0	0	0	0	0	0	0	0	0	0	0	0.00274894
264	0	0	0	0	0	0	0	0.000973312	0	0	0	0	0.000335437	0	0	0	0	0	0	0	0	0	0	0	0	0	0	0	0	0	0	0	0	0	0	0
265	0	0	0	0	0	0	0	0.00060081	0	0	0	0	0	0	0	0	0	0	0	0	0	0	0	0	0	0	0.000593	0	0	0	0	0	0	0	0	0
266	0	0	0	0	0	0	0	0	0	0	0	0	0.000360284	0	0	0.000808792	0	0	0	0	0	0	0	0	0	0	0	0	0	0	0	0	0	0	0.00477399	0
267	0.00113405	0.00107996	0.00103725	0.000776936	0.000931046	0.00110088	0.00114271	0.000588794	0.000832283	0.000666239	0.00122423	0	0.000360284	0.000952354	0	0	0.000501919	0	0	0	0.00417934	0	0.00279147	0.00262748	0	0	0	0	0.00354413	0	0	0.00320906	0	0	0	0
268	0	0	0	0	0	0	0	0.00106944	0	0	0	0.00139862	0.000360284	0	0	0	0	0	0	0	0	0	0	0	0	0	0	0	0	0	0	0	0	0	0.00279157	0.00305564
269	0.000532867	0	0	0	0	0.00060738	0	0	0	0	0.000612117	0	0.000347861	0	0	0	0	0	0	0	0	0	0	0	0	0	0	0	0	0	0	0	0	0	0	0.00458914
270	0.000560193	0.000719974	0.000571816	0	0.000556357	0.000670648	0.000757046	0.000696939	0.00046238	0.000468835	0.000674578	0	0.000422402	0.000616229	0	0.091124	0.000482236	0	0	0	0	0	0	0	0	0	0	0	0	0	0	0	0	0	0	0
271	0.000751479	0.00103676	0.000851075	0.000573737	0.000828858	0.000835147	0.00115699	0	0.000531737	0.000542861	0.000886946	0.00228524	0.000422402	0.000770287	0	0	0.000531444	0	0	0	0.00461729	0	0.00279147	0.00352376	0	0	0.00198087	0	0.00379811	0	0	0.00449268	0	0	0	0.00842856
272	0	0.00080637	0	0	0	0	0	0.002223	0	0	0	0	0.000372708	0	0	0	0	0	0	0	0	0	0	0	0	0	0	0	0	0	0	0	0	0	0	0
273	0	0	0.000664902	0	0.00072667	0	0.000899884	0	0.000393023	0	0	0	0.000372708	0	0.000476713	0	0.000511761	0	0	0.00384867	0.00329091	0	0.00189513	0.00217319	0	0.00358348	0	0	0.00347487	0	0	0.00367583	0	0	0	0
274	0	0	0	0	0	0.000746571	0	0	0	0	0	0	0	0	0.000500548	0	0	0	0	0	0	0	0	0	0	0	0	0	0	0	0	0	0	0	0	0
275	0.000778806	0	0	0	0	0	0	0	0.000762926	0.000727928	0.000824485	0	0	0	0	0	0	0	0	0	0	0	0.00172866	0.00230825	0	0	0	0	0	0	0	0	0	0	0.00289272	0
276	0.00139365	0.000979164	0.000984056	0.000729124	0.000806149	0.00105026	0.00095702	0	0.000566415	0.000641563	0.00123673	0	0	0.000770287	0	0	0.000531444	0	0	0.00188339	0.00435452	0	0.00233049	0.00281164	0	0	0	0	0.00379811	0	0	0.0041426	0	0	0.00596749	0
277	0	0	0	0	0	0	0	0	0	0	0	0.00116135	0.000409979	0	0	0.00156367	0	0	0	0.0039408	0	0	0	0	0	0.00348918	0.001186	0	0	0	0	0	0	0	0.0125823	0.00450962
278	0	0	0	0	0	0	0	0.000961296	0	0	0	0	0	0	0	0	0	0	0	0	0	0	0	0	0	0	0	0	0	0	0	0	0	0	0	0
279	0	0	0	0	0	0	0	0	0	0	0	0	0.000372708	0	0	0	0	0	0	0.00192434	0	0	0	0	0	0.00195939	0	0	0	0	0	0	0	0	0	0
280	0	0	0	0	0	0	0	0	0.000473939	0.00049351	0	0	0.000720569	0	0.00048863	0.00076386	0.000610176	0.0326976	0.00616143	0	0	0	0.00179269	0.00179258	0	0	0	0	0	0.00241565	0	0.00425929	0	0	0	0
281	0.00058752	0	0	0	0	0	0	0	0.000577975	0.00060455	0.000637102	0	0	0	0	0	0	0	0	0	0	0	0.00172866	0.00201358	0	0	0	0	0	0.00187957	0	0.00227551	0	0	0	0
282	0.00103841	0.00120956	0.000837777	0.000705219	0.000908337	0.00105026	0.00125698	0	0.00120219	0.00115975	0.00126171	0	0	0.00133049	0	0	0.000875898	0	0.00536925	0.00360301	0.00461729	0	0.00426404	0.00465333	0	0.00327962	0.00071917	0	0.0049641	0.00228329	0	0.00536787	0	0	0	0.00388486
283	0.00050554	0	0	0	0	0	0	0	0	0	0	0	0	0	0	0	0	0	0	0	0	0	0	0	0	0	0	0	0	0.00299805	0	0	0	0	0	0
284	0.0136906	0	0	0	0	0.00856658	0	0	0	0	0.0150906	0	0	0	0.0108929	0	0	0	0	0	0	0	0	0	0	0	0.00093366	0	0	0	0	0	0	0	0	0.00379399
285	0	0	0	0	0	0	0	0	0	0	0	0	0	0	0	0	0	0	0	0	0	0	0	0	0	0	0	0	0	0	0	0	0	0	0	0
286	0	0	0	0	0	0	0	0	0	0	0	0	0	0	0	0	0	0	0	0	0	0	0	0	0	0	0	0	0	0	0	0	0	0	0	0
287	0.000833459	0.000719974	0.000797883	0.000633501	0.000681253	0.00060738	0.000842749	0	0	0	0.000861961	0	0	0	0	0	0.00044287	0	0	0	0.00301563	0	0	0	0	0	0	0	0.00287456	0	0	0.00256724	0	0	0	0
288	0.000833459	0	0	0	0	0.000645341	0.0021283	0	0.000416142	0	0.000649594	0.00096155	0	0	0	0	0	0	0	0.00552735	0	0	0.00176708	0	0	0.00484084	0	0	0	0	0	0	0	0	0	0
289	0.000792469	0.00200153	0.00466762	0.00407592	0.00413294	0.000582072	0	0	0.000728248	0.00049351	0.000737039	0.00107394	0.00429856	0.00235288	0	0.000665007	0.0011121	0	0.00473843	0	0.00835867	0	0.00179269	0.00181713	0	0	0.000630851	0	0.00696128	0	0	0.00507614	0	0	0.00489537	0.00253311
290	0	0	0	0	0	0	0	0.0267481	0.0100452	0.00666239	0	0	0	0	0	0	0	0	0	0	0	0	0	0	0	0	0	0	0	0	0	0	0	0	0	0
291	0	0	0	0	0	0	0	0	0	0	0	0	0	0	0	0	0	0	0	0	0	0	0	0	0	0	0	0	0	0	0	0	0	0	0	0
292	0	0	0	0	0	0	0	0	0	0	0	0.00143608	0	0	0	0	0	0	0	0	0	0	0	0	0	0	0	0	0	0	0	0	0	0	0	0
293	0	0	0	0	0	0.00660525	0.0038138	0	0	0	0.00811993	0	0	0.00344528	0	0	0	0	0	0	0	0	0	0	0	0	0.00127432	0	0	0	0	0	0	0	0.00869838	0.00475952
294	0.00823894	0.00368626	0.00320483	0.00282087	0.00288397	0.00192337	0.00109986	0	0.00336381	0.00336821	0.00231106	0	0	0	0	0	0.00176164	0	0.0107385	0	0.0111115	0	0.00970613	0.0105467	0	0	0.000946277	0	0.0107248	0.00196561	0	0.00898536	0	0	0	0.00285117
295	0.00139365	0.000935966	0.000864373	0.000621549	0.000624482	0.00115149	0.0014141	0	0.000947878	0.00102403	0.00138663	0	0	0.000770287	0	0	0.000452711	0	0	0	0	0	0	0	0	0	0.00251079	0	0.00202027	0	0	0.00233386	0	0	0.00277134	0.00690642
296	0	0.000691175	0.000744691	0	0.000669899	0.00187275	0.000799897	0	0.000751367	0.000690914	0.00237352	0.00208544	0	0	0	0	0.000531444	0	0	0	0.00426693	0	0.00336769	0.00448144	0	0	0	0	0.0035095	0	0	0.00355913	0	0	0	0
297	0.00259602	0.00286549	0	0	0	0.00208787	0.00291391	0	0.000797605	0.000801954	0.00262336	0.0101275	0	0.00201675	0	0	0.00160417	0	0	0	0	0	0.00486587	0.00552507	0	0	0.00939968	0	0.00287456	0	0	0	0	0	0	0.0339414
298	0	0	0.00253993	0.00172121	0.00224814	0.000797186	0.00237112	0	0.00137558	0.00139417	0.000824485	0.000936575	0	0	0	0	0	0	0.00583869	0	0.00969756	0	0.00405916	0.00540229	0	0	0.000921043	0	0.00898155	0	0	0.00886866	0	0	0.00447056	0.00344185
299	0.000778806	0.00256311	0.0020213	0.00142239	0.0017599	0	0	0	0.000612653	0.000727928	0	0.00131121	0	0.00173665	0	0	0.00126956	0	0	0	0	0	0	0	0	0	0	0	0	0	0	0	0	0	0	0
300	0.00204949	0.00204472	0.00144949	0.000908417	0.00149876	0.00165764	0.00209973	0	0	0	0.00194878	0	0.000385131	0.00163861	0	0.000691967	0.00137782	0.0335225	0.0115307	0.0133066	0.0110239	0	0.00376465	0.00403944	0.0353302	0.00331105	0	0.00373972	0.0103092	0.00272671	0	0.0116109	0	0	0	0
301	0.00606649	0.00679655	0	0.00372929	0	0.00465658	0.00702767	0	0.00116751	0.00128313	0.0054341	0	0	0.00492983	0	0	0.00434012	0	0.0154769	0.00320382	0	0	0.00509636	0.00586885	0	0.00535426	0	0	0	0	0	0	0	0	0	0
302	0.000901775	0.000489582	0.00558518	0	0.00549544	0	0	0	0.00388399	0.00429354	0	0	0	0	0	0	0	0.0251419	0	0.00666353	0.025977	0	0.0123055	0.014844	0	0	0	0	0.024301	0	0	0.0252057	0	0	0	0
303	0.00178989	0.000705574	0.00143619	0.00092037	0.000681253	0.000860455	0.000714194	0	0	0	0.00111181	0	0	0	0	0	0.000492078	0	0	0.0101335	0	0	0	0	0	0.00840336	0	0	0	0	0	0.00297567	0	0	0	0
304	0	0	0	0	0	0	0	0	0	0	0	0	0	0	0	0.00123116	0	0	0	0.00646905	0	0	0	0	0	0.00528092	0.00102198	0	0.00196255	0	0	0	0	0	0.0101144	0.0024536
305	0	0	0	0	0	0	0	0	0	0	0	0	0	0	0	0	0	0	0	0.00445259	0	0	0	0	0	0	0.00268743	0	0	0	0	0	0	0	0.00271066	0.0105868
306	0	0.000503981	0	0	0	0	0	0	0	0	0	0.00270982	0	0	0	0	0	0	0	0.00630527	0	0	0	0	0	0.00565812	0	0	0	0	0	0	0	0	0	0
307	0	0	0	0	0	0	0	0	0	0	0	0	0	0	0	0	0	0	0	0.0176261	0	0	0	0	0	0.0142291	0	0	0	0	0	0	0	0	0	0
308	0	0	0	0	0	0	0	0	0	0	0	0	0	0	0	0	0	0	0	0	0	0	0	0	0.0289597	0	0.00140049	0	0.00218189	0	0	0	0	0	0	0.00500943
309	0	0	0	0	0	0	0	0	0	0	0	0.00131121	0	0	0	0	0	0	0	0.00273297	0	0	0	0	0	0.00265094	0	0	0	0	0	0	0	0	0	0
310	0.00445422	0.00338388	0.00329792	0.00203199	0.00288397	0.00377082	0.00378523	0	0.00183796	0.00191235	0.00412242	0	0	0.00203076	0	0	0.00192894	0	0.00758443	0	0.0141397	0	0	0	0	0	0	0	0.0116714	0	0	0.0117276	0	0	0	0
311	0.000655836	0	0.000718095	0	0	0	0	0	0	0	0	0	0	0	0	0	0	0	0	0	0	0	0.00619758	0.00766142	0	0	0	0	0.00258595	0	0	0.00221717	0	0	0.00404576	0
312	0	0.000892767	0.00131651	0.000980134	0.000772087	0.00060738	0.000871317	0	0	0	0	0	0	0	0	0	0	0	0	0	0	0	0	0	0	0	0	0	0	0	0	0	0	0	0	0
313	0.000915438	0.000518381	0.00109044	0.000800841	0.000635836	0.000746571	0	0	0.000786045	0.000789617	0.000674578	0	0	0	0	0	0	0	0	0	0.00284045	0	0	0	0	0.001907	0	0	0	0	0	0	0	0	0	0
314	0.00147563	0	0	0	0	0	0	0	0.00068201	0.000888319	0.000986883	0	0	0	0	0	0	0.0268246	0.00821524	0	0	0	0.00309879	0.00354832	0	0	0	0	0.0030939	0.0021443	0	0.00361748	0	0	0	0
315	0	0	0	0	0	0	0	0	0	0	0	0	0	0	0	0.00178833	0	0	0	0	0	0	0	0	0	0	0	0	0	0	0	0	0	0	0	0
316	0	0	0	0	0	0	0	0	0	0	0	0	0	0	0	0.00200401	0	0	0	0.0127641	0	0	0	0	0.024021	0.0100484	0	0	0	0.0019259	0	0	0	0	0.0185801	0
317	0.0010794	0	0	0	0	0.000949031	0	0	0	0	0.00104934	0	0	0	0	0	0	0	0	0	0	0	0	0	0	0	0	0	0	0	0	0	0	0	0.0028118	0
318	0	0	0	0	0	0	0	0	0	0	0	0	0	0	0	0	0	0	0	0	0	0	0	0	0	0	0	0	0	0	0	0	0	0	0	0
319	0	0	0	0	0	0	0	0	0	0	0	0	0	0	0	0.000647034	0	0	0	0	0	0	0	0	0	0	0	0	0	0	0	0	0	0	0	0
320	0	0	0	0	0	0	0	0	0	0	0	0	0	0	0	0.0012042	0.000560968	0	0.00567732	0.00280462	0	0	0	0	0	0.00342631	0	0	0	0.00228329	0	0.00396756	0	0	0.00728236	0
321	0	0	0	0	0	0	0	0	0	0	0	0	0	0	0	0	0	0	0	0	0	0	0	0	0	0	0.0721441	0	0	0	0	0	0	0	0	0
322	0	0	0	0	0	0	0	0	0	0	0	0.00163588	0	0	0	0	0	0	0	0	0	0	0	0	0	0	0	0	0	0	0	0	0	0	0.0053404	0.00708817
323	0	0	0	0	0	0	0	0	0	0	0	0	0	0	0	0.00123116	0	0	0	0.00318334	0	0	0	0	0	0.00266141	0	0	0	0.00187957	0	0	0	0	0.00776785	0
324	0	0	0.000558518	0	0	0	0	0	0	0	0	0	0	0	0	0.00068298	0	0	0	0	0	0	0	0	0	0	0	0	0	0	0	0	0	0	0.00803083	0
325	0.00054653	0.00120956	0.00121012	0.000800841	0.00101053	0.000582072	0.00125698	0	0.000635772	0.000555199	0.000699563	0	0	0.000798297	0	0	0	0	0	0	0.00372887	0	0	0	0	0	0	0	0.00356722	0	0	0.00280063	0	0	0	0
326	0	0.000590378	0.000585114	0	0.000499586	0	0	0	0	0	0	0	0	0	0	0	0	0	0	0	0.00292804	0	0	0	0	0	0	0	0.00274757	0	0	0	0	0	0	0
327	0	0.000791971	0.000585114	0	0.000624482	0.000657995	0.000814181	0	0.000924759	0.000863643	0.000674578	0	0	0.000938349	0	0	0.000649542	0	0	0	0.00409175	0	0.0033933	0.00376932	0	0	0	0	0.0038212	0	0	0.00449268	0	0	0	0
328	0	0	0	0	0	0.00154376	0.00122841	0	0	0	0	0	0	0.00110641	0	0	0.000767641	0	0	0	0	0	0	0	0	0	0	0	0	0	0	0.00455102	0	0	0	0
329	0.00199484	0.00120956	0.000824479	0.000633501	0.000908337	0	0	0	0.0012831	0.00144352	0.00177389	0.000874137	0	0	0	0	0	0	0	0	0.00461729	0	0.00370062	0.00467789	0	0	0.000681319	0	0.00477939	0	0	0	0	0	0	0.0035668
330	0	0.000964764	0.000704797	0	0.000715316	0.000582072	0.0008856	0	0.000751367	0.000777279	0	0	0	0	0	0	0	0	0	0	0	0	0	0	0	0	0	0	0	0	0	0	0	0	0	0
331	0.000696826	0	0	0	0	0	0	0	0	0	0.000674578	0	0	0	0	0	0	0	0	0	0.00329091	0	0.00216403	0.00254153	0	0	0.00198087	0	0.00334788	0	0	0.00291732	0	0	0	0
332	0	0	0	0	0	0	0	0	0	0	0	0	0	0	0	0	0	0	0	0	0	0	0	0	0	0	0	0	0	0	0	0	0	0	0	0
333	0	0	0	0	0	0	0	0	0	0	0	0	0	0	0	0.000691967	0	0	0	0.00301957	0	0	0	0	0	0.00226325	0	0	0	0	0	0	0	0	0.00499651	0
334	0.00054653	0	0.000465432	0	0	0	0	0	0	0	0	0	0	0	0	0	0	0	0	0	0	0	0	0	0	0	0.590527	0	0	0	0	0	0	0	0	0
335	0	0	0	0	0	0	0	0	0	0	0	0	0	0	0	0	0	0	0	0.00543523	0	0	0	0	0	0.00403403	0	0	0	0	0	0	0	0	0	0
336	0	0	0	0	0	0	0	0	0	0	0	0	0	0	0.000357534	0	0	0	0	0	0	0	0	0	0	0	0	0	0	0	0	0	0	0	0	0
337	0	0	0	0	0	0	0	0	0	0	0	0	0	0	0	0	0	0	0	0.00237471	0	0	0	0.00229597	0	0.00191748	0	0	0	0.00205827	0	0	0	0	0	0.0029534
338	0.000737816	0.000575979	0.000531922	0	0.000499586	0.000582072	0.00069991	0	0	0	0.000724547	0.00307197	0	0	0	0	0	0	0	0	0	0	0	0	0	0	0.00129955	0	0	0	0	0	0	0	0	0.0105187
339	0	0	0	0	0	0	0	0	0	0	0	0	0	0	0	0	0	0	0	0	0.0258018	0	0	0	0	0	0	0.00829798	0.0304772	0	0	0.0112609	0	0	0	0
340	0	0	0	0	0	0	0	0	0	0	0	0	0.000434826	0	0	0.000862712	0.000639701	0.0285073	0.00679224	0	0	0	0	0	0	0	0	0	0	0.00241565	0	0	0	0	0	0
341	0	0	0	0	0	0	0	0	0	0	0	0	0	0	0	0	0	0	0	0	0	0	0	0	0	0	0	0	0	0	0	0	0	0	0	0
342	0.00153028	0.00146875	0.0013564	0.000980134	0.00129438	0.00120211	0.00151409	0	0	0	0.0014366	0	0	0.0010784	0	0	0.00108257	0	0.00616143	0	0.005781	0	0	0	0	0	0	0	0.00505645	0	0	0.00606803	0	0	0	0
343	0.00296493	0.0026927	0.00196811	0.00119529	0.00191886	0.00223971	0.00297105	0	0.00131778	0.00125845	0.00254841	0	0	0.00224083	0	0	0.00195847	0	0.00600006	0.00496438	0.0121001	0	0.00496831	0.00574607	0	0.00307006	0	0	0	0	0	0.0107357	0	0	0	0
344	0	0.000518381	0	0	0	0	0	0	0.00204603	0.00204807	0	0	0	0	0	0	0	0	0	0.00190387	0	0	0.00694027	0.00865594	0	0.00207465	0	0	0.0102514	0	0	0	0	0	0	0.00215826
345	0.00058752	0	0.000571816	0	0	0	0	0	0	0	0	0	0	0	0	0	0	0	0	0	0	0	0	0	0	0	0	0	0	0	0	0	0	0	0	0.00397574
346	0	0	0	0	0	0	0	0	0	0	0	0	0	0	0	0	0	0	0	0.00244636	0	0	0	0	0	0	0	0	0	0	0	0	0	0	0	0
347	0	0	0	0	0	0	0	0	0	0	0	0	0	0	0	0	0	0	0	0	0	0	0	0	0	0	0	0	0	0	0	0	0	0	0.00396484	0
348	0	0	0	0	0	0	0	0	0	0	0	0	0	0	0	0.00102447	0	0	0	0.00537381	0	0	0	0	0	0.00470462	0	0	0	0	0	0	0	0	0.00912318	0
349	0	0	0	0	0	0	0	0	0	0	0	0	0	0	0	0.00150975	0	0	0	0.00892565	0	0	0	0	0	0.00688405	0.000807489	0	0	0	0	0	0	0	0.0135128	0.00444147
350	0	0	0	0	0	0	0	0	0	0	0	0	0	0	0	0	0	0	0	0	0	0	0	0	0	0	0	0	0	0	0	0	0	0	0	0
351	0	0	0	0	0	0	0	0	0	0	0	0	0	0	0	0	0	0	0	0	0	0	0	0	0	0	0	0	0	0	0	0	0	0	0	0.00218098
352	0	0	0	0	0	0	0	0	0	0	0	0	0	0	0	0	0	0	0	0	0	0	0	0	0	0	0	0	0	0	0	0	0	0	0	0
353	0.000724153	0.000705574	0.000585114	0	0.000601774	0.000721263	0.000814181	0	0.000497058	0.000530524	0.000787008	0	0	0	0	0	0.000659384	0	0	0	0.00364128	0	0.00176708	0.00224686	0	0	0	0	0.00281684	0	0	0.00355913	0	0	0	0
354	0	0	0	0	0	0	0	0	0	0	0	0.00285968	0	0	0	0	0	0	0	0	0	0	0	0	0	0	0.00218274	0	0	0	0	0.00291732	0	0	0	0.0111321
355	0.000601183	0.000561579	0.00054522	0	0.000499586	0	0	0	0.000404582	0.000456497	0	0	0	0	0	0	0.000551127	0	0	0	0	0	0	0	0	0	0	0	0	0	0	0	0	0	0	0
356	0	0	0	0	0	0	0	0	0	0	0	0	0	0	0	0	0	0	0	0	0	0	0	0	0	0	0.000593	0	0	0	0	0.00227551	0	0	0	0.00286253
357	0	0	0	0	0	0	0.00238541	0	0	0	0	0	0	0	0	0	0	0	0	0	0	0	0	0	0	0	0	0	0	0	0	0	0	0	0	0
358	0.00215879	0.00139675	0.0020612	0.00130286	0.00157824	0.00184745	0.00154266	0	0.00173392	0.00202339	0.0019238	0	0	0.00141453	0	0	0.00100384	0	0	0	0	0	0.00185671	0	0	0	0	0	0	0	0	0	0	0	0	0.00320331
359	0.00271899	0	0	0	0	0	0	0	0.000959438	0	0.00214866	0	0	0.000896333	0	0	0.000757799	0	0.00600006	0.00313217	0.00666942	0	0.00430245	0.00502167	0	0.00316436	0	0	0.00730761	0	0	0.00478441	0	0	0	0
360	0.00147563	0.00129595	0.0013431	0.000944276	0.000976463	0.0011768	0.000657058	0	0.000832283	0.000814292	0.00133666	0	0.000360284	0.000840313	0	0.000629061	0.00102352	0	0.00726168	0	0	0	0	0	0	0.00222134	0	0	0.00243587	0.00250831	0	0.00437598	0	0	0	0
361	0.00113405	0	0.000651604	0	0.000545002	0.000670648	0	0	0.000728248	0.000579875	0.00108682	0	0	0	0	0	0	0	0.00600006	0	0.00506776	0	0.00347013	0.00360971	0	0	0	0	0.00559904	0	0	0.00425929	0	0	0	0
362	0	0	0	0	0	0	0	0	0	0	0	0	0	0	0	0	0	0	0	0	0.00266527	0	0	0.00174347	0	0	0	0	0.0023666	0	0	0.00215882	0	0	0	0
363	0	0	0	0	0	0	0	0	0	0	0	0	0	0	0	0	0	0	0	0	0	0	0	0	0	0	0	0	0.00233197	0	0	0	0	0	0	0
364	0	0	0	0	0	0	0	0	0	0	0	0	0	0	0	0	0	0	0	0	0	0	0	0	0	0	0	0	0	0	0	0	0	0	0	0
365	0	0	0	0	0	0	0	0	0	0	0	0	0	0	0	0	0	0	0	0.0059982	0	0	0	0	0	0.00537522	0	0	0	0	0	0	0	0	0	0
366	0	0	0	0	0	0	0	0	0	0	0	0	0	0	0	0.00126711	0	0	0	0	0	0	0	0	0	0	0	0	0	0	0	0	0	0	0.011935	0
367	0	0	0	0	0	0	0	0	0	0	0	0	0	0	0	0	0	0	0	0.0042274	0	0	0	0	0	0.00321675	0	0	0	0	0	0	0	0	0.0108224	0
368	0.00050554	0	0	0	0	0	0	0	0	0	0	0	0	0	0	0.000691967	0	0	0	0.00246684	0	0	0	0	0	0.00193843	0	0	0	0	0	0	0	0	0	0
369	0	0	0.00160906	0.00117138	0.00137386	0	0	0	0.000416142	0.000394808	0	0	0	0	0	0	0	0	0	0.00194481	0	0	0	0	0	0	0	0	0	0	0	0	0	0	0	0
370	0	0	0	0	0	0	0	0	0	0	0	0	0	0	0	0	0	0	0	0	0	0	0	0	0	0	0	0	0	0	0	0	0	0	0	0
371	0	0	0	0	0	0	0	0	0	0	0	0	0	0	0	0	0	0	0	0	0	0	0	0	0	0	0	0	0	0	0	0	0	0	0	0
372	0	0	0	0	0	0	0	0	0	0	0	0.00163588	0	0	0	0	0	0	0	0	0	0	0	0	0	0	0	0	0	0	0	0	0	0	0.00380301	0
373	0	0	0	0	0	0	0	0	0	0	0	0	0	0	0	0	0	0	0	0	0	0	0	0	0	0	0.00172853	0	0	0	0	0	0	0	0.00503697	0.00854215
374	0	0	0	0	0	0	0	0	0	0	0	0.0010115	0	0	0	0	0	0	0	0	0	0	0	0	0	0	0.00155189	0	0	0	0	0	0	0	0	0.0108254
375	0	0	0	0	0	0	0	0	0	0	0	0	0	0	0	0	0	0	0	0.00241566	0	0	0	0	0	0.00247281	0	0	0	0	0	0	0	0	0	0
376	0	0	0	0	0	0.00194868	0.00184262	0	0	0	0	0	0	0	0	0	0	0	0	0	0	0	0	0	0	0	0	0	0	0	0	0	0	0	0	0
377	0.00158494	0.00185753	0.00127661	0.000597643	0.00129438	0	0	0	0.000739807	0.000814292	0.00189881	0	0	0.00144254	0	0	0.0010432	0	0	0	0.0045297	0	0.00185671	0.00256609	0	0	0	0	0.00427143	0	0	0.00303402	0	0	0.00394461	0
378	0.00465917	0.00214552	0.00156917	0.0008367	0.0017372	0.00484638	0.002214	0	0.00154897	0.00162858	0.00468457	0	0	0.00159659	0	0	0.00124988	0	0.00726168	0	0.012538	0	0.00656892	0.00763687	0	0	0	0	0.0120524	0	0	0.010444	0	0	0	0
379	0	0.000950365	0	0	0	0.00129068	0.000942736	0	0	0	0	0	0	0.000588219	0	0	0.000718433	0	0	0	0	0	0	0	0	0	0	0	0	0	0	0	0	0	0	0
380	0.00153028	0	0.00111704	0.000741077	0.000703961	0	0	0	0.000404582	0.000431822	0.0012867	0	0	0	0	0.00076386	0	0	0.00600006	0	0	0	0	0	0	0	0	0	0.00249359	0.00183325	0	0.00408425	0	0	0.00293317	0.00219233
381	0	0.00292309	0	0	0	0.00266994	0.00305675	0	0	0	0	0	0	0.00156858	0	0.000844739	0	0	0	0	0.0363002	0	0	0	0	0	0	0.0171441	0.0451617	0	0	0.010269	0.0250035	0	0.00525948	0
382	0.00266433	0	0.00224737	0.00178098	0.00165772	0.00447943	0.00335671	0	0	0	0.0025609	0	0	0.00201675	0	0	0.000905423	0	0	0	0	0	0	0	0	0	0	0	0	0	0	0	0	0	0	0.00262399
383	0.00556094	0.00300949	0.00311174	0.00154192	0.00263418	0	0	0	0	0	0.00552155	0	0	0	0	0	0.00126956	0	0	0.006684	0	0	0	0	0	0.00541713	0	0	0	0	0	0	0	0	0	0
384	0	0	0	0	0	0.00178418	0	0	0	0	0	0	0	0	0	0	0	0	0.0101077	0.0235936	0.0164546	0	0	0	0.0282583	0.015717	0	0	0.0140842	0	0	0.00635976	0	0	0	0
385	0.00288295	0.00201593	0	0.00132677	0	0	0.00198546	0	0.000959438	0.000888319	0.00252342	0	0	0.00133049	0	0	0.00117114	0	0.00915412	0	0.0119124	0	0.00366221	0.00376932	0	0	0	0	0.0104361	0.00170088	0	0.0082852	0	0	0	0
386	0.00054653	0.00198713	0.00184843	0	0.00156688	0	0.00227114	0	0.000497058	0.000530524	0.000737039	0.0400604	0	0.00154057	0	0	0	0	0.00915412	0.0200315	0.010586	0	0.00212562	0.00195219	0.0395675	0.021417	0	0	0.00945487	0	0	0	0	0	0.00313546	0
387	0.00471382	0	0.00174204	0.00130286	0.00144199	0.00368224	0	0.000745004	0.000739807	0.000690914	0.00455965	0	0	0	0	0	0.00107273	0	0.0129537	0	0.0152033	0	0.00293233	0.00315543	0	0	0	0	0.0134839	0	0	0.0111442	0	0	0	0
388	0	0	0	0	0	0	0	0	0	0	0	0	0	0	0	0	0	0	0	0	0	0	0	0	0	0	0	0	0	0	0	0	0	0	0	0
389	0	0	0	0	0	0	0	0	0	0	0	0	0	0	0	0	0	0	0	0	0	0	0	0	0	0.00188604	0	0	0	0	0	0	0	0	0	0
390	0	0.00200153	0	0	0	0	0.00197118	0	0	0	0.000599625	0	0	0	0	0	0	0	0	0.0183528	0	0	0	0	0.024021	0.0147426	0	0	0	0	0	0	0	0	0.00262974	0
391	0.0006695	0	0.00211439	0.00133872	0.00168042	0.00391001	0	0	0.000393023	0.000394808	0	0	0	0.00116243	0	0	0.000747958	0	0	0.0144735	0.00586859	0	0	0	0.0233197	0.0128356	0	0	0.00547205	0	0	0.00309236	0	0	0	0.00307836
392	0.00692727	0.00311029	0.00722084	0.00683703	0.00616534	0	0.00222828	0	0.00347941	0.00229482	0.00687071	0.00134867	0	0.00264698	0	0	0.000600335	0	0	0.00530216	0.00426693	0	0	0	0	0	0.00109768	0	0.00376348	0	0	0.00227551	0	0	0	0.00875798
393	0	0	0	0	0	0.00151845	0	0	0	0	0	0.00136116	0	0	0	0	0.000866056	0	0	0.018404	0	0	0.00293233	0.00304492	0.027557	0.0143339	0.000794872	0	0.00214726	0	0	0	0	0	0	0.00734943
394	0.00161226	0	0.000811181	0	0.000749378	0	0	0	0.000855402	0.000727928	0.00162399	0	0	0	0	0	0	0	0	0	0	0	0	0	0	0	0	0	0	0	0	0	0	0	0	0
395	0	0	0	0	0	0.000746571	0	0	0	0	0	0	0	0	0	0	0	0	0	0	0	0	0.00179269	0	0	0	0	0	0	0	0	0	0	0	0	0
396	0.00062851	0	0	0	0	0.000670648	0	0	0	0	0.000737039	0.00238514	0	0	0	0	0	0	0	0	0.00266527	0	0.00169025	0.00185397	0	0	0.00146357	0	0.00240124	0	0	0.0023922	0	0	0	0.00840584
397	0.000655836	0	0	0	0	0	0	0	0.000416142	0.000431822	0.000612117	0	0	0	0	0	0	0	0	0	0	0	0.00189513	0.00249242	0	0	0	0	0	0	0	0.00256724	0	0	0	0
398	0.00128435	0.00054718	0	0	0.000669899	0.00115149	0.000799897	0	0.00067045	0.000727928	0.00119925	0	0	0.000882328	0	0	0.000659384	0	0	0	0.00586859	0	0.00332928	0.00417449	0	0	0	0	0.00499873	0	0	0.00606803	0	0	0	0
399	0	0.00141115	0	0	0	0.00350509	0	0	0.000855402	0	0.00371018	0	0	0.000784292	0	0	0	0	0	0.00244636	0.00461729	0	0	0	0	0.00222134	0	0	0	0	0	0.00466772	0	0	0	0
400	0.0047958	0.00175674	0.00150268	0.00102795	0.00129438	0.00103761	0.00181405	0	0.00113283	0.00114741	0.00109931	0	0.000360284	0.000980365	0	0.00128508	0.00120067	0.0360301	0.00931549	0.00218023	0.0080959	0	0.00423843	0.00443233	0	0.00195939	0	0.00273345	0	0.00272671	0	0.00793512	0	0	0.00422782	0
401	0.00169424	0	0	0	0	0	0	0	0.00223098	0.00233184	0	0	0	0	0	0.000611088	0	0	0	0	0	0	0.00873295	0.00947856	0	0	0	0	0.00841588	0	0	0	0	0	0.00621024	0
402	0	0	0	0	0	0	0	0	0	0	0	0	0	0	0	0	0	0	0	0.0039408	0	0	0	0	0	0.00258807	0	0	0	0	0	0	0	0	0.005482	0
403	0	0	0	0	0	0	0	0	0	0	0	0	0	0	0	0	0	0	0	0.00316287	0	0	0	0	0	0.00201178	0	0	0	0	0	0	0	0	0.00354004	0
404	0	0	0	0	0	0	0	0	0	0	0	0	0	0	0	0	0	0	0	0.00656117	0	0	0	0	0	0.00437981	0	0	0	0	0	0	0	0	0	0
405	0	0	0	0	0	0	0	0	0	0	0	0	0	0	0	0	0	0	0	0.00449353	0	0	0	0	0	0.0029548	0	0	0	0	0	0	0	0	0	0.00210146
406	0	0	0	0	0	0	0	0	0	0	0	0	0	0	0	0	0	0	0	0.00416598	0	0	0	0	0	0	0	0	0	0	0	0	0	0	0	0
407	0	0	0	0	0	0	0	0	0	0	0	0	0	0	0	0	0	0	0	0.0116074	0	0	0	0	0.0233197	0.00902156	0	0	0	0	0	0	0	0	0	0
408	0	0	0	0	0	0	0	0	0	0	0	0	0	0	0.000393288	0	0	0	0	0	0	0	0	0	0	0	0	0	0	0	0	0	0	0	0.00273089	0
409	0	0.000489582	0.00047873	0	0	0	0	0	0	0	0	0	0	0	0	0	0	0.0276495	0.0423378	0	0	0	0.0122799	0.00848404	0	0	0	0	0	0	0	0.00355913	0	0	0	0
410	0	0	0	0	0	0	0	0	0	0	0	0	0	0	0	0	0	0	0	0	0.00870904	0	0	0	0	0	0	0	0.00923553	0	0	0	0	0	0.00459193	0
411	0	0	0	0	0	0	0	0	0	0	0	0	0	0	0	0	0	0	0	0	0.00426693	0	0	0	0	0	0	0	0.0030939	0	0	0.00361748	0	0	0	0
412	0	0	0	0	0	0	0	0	0	0	0	0	0	0	0	0	0	0	0	0	0	0	0	0.00181713	0	0	0	0	0	0	0	0.00227551	0	0	0	0
413	0.0006695	0	0	0	0	0.000582072	0	0	0	0	0.000674578	0	0	0	0	0	0	0	0	0	0	0	0	0	0	0	0	0	0	0	0	0	0	0	0	0
414	0	0	0	0	0	0	0	0	0	0	0	0.0009116	0.000447249	0	0	0.00070994	0.000551127	0	0.00693894	0	0	0	0	0	0.0211864	0	0.000668702	0	0	0.002323	0	0.00396756	0	0	0	0.00243088
415	0	0	0	0	0	0	0	0	0	0	0	0	0	0	0	0	0	0	0	0.0103382	0	0	0	0	0	0.00770133	0	0	0	0	0	0	0	0	0	0
416	0	0	0	0	0	0	0	0	0	0	0	0	0	0	0	0	0	0	0	0	0	0	0	0	0	0	0	0	0	0.00196561	0	0	0	0	0	0
417	0	0.00080637	0.000904267	0.000537879	0.000669899	0	0.00101416	0	0	0	0	0	0	0	0	0	0	0	0	0.00206764	0.00390405	0	0	0	0	0	0	0	0.00322089	0	0	0.00291732	0	0	0.002387	0.00771293
418	0	0	0	0	0	0	0	0	0.000809164	0.00060455	0	0.00184817	0	0	0	0	0	0	0	0	0	0	0	0	0	0	0.00123647	0	0	0	0	0	0	0	0	0
419	0	0	0	0	0	0	0	0	0.000774486	0.000567537	0	0	0	0	0	0	0	0	0	0.00194481	0	0	0.00376465	0.00324137	0	0	0	0	0	0	0	0	0	0	0.00701939	0
420	0	0.000647976	0	0	0	0	0.000714194	0	0.000786045	0.000838968	0	0	0.000360284	0	0	0.00142887	0.00044287	0	0.00600006	0	0	0	0.0033933	0.00329048	0	0	0	0	0.00202027	0.00259434	0	0.0032674	0	0	0.00873884	0
421	0	0	0.000465432	0	0	0	0	0	0	0	0	0	0	0	0	0.00156367	0	0	0	0	0.00301563	0	0	0	0	0	0	0	0.00271294	0	0	0	0	0	0.0142815	0
422	0	0	0	0	0	0	0	0	0	0	0	0	0	0	0	0	0.000511761	0	0	0	0	0	0	0	0	0	0	0	0	0	0	0	0	0	0	0
423	0.0010794	0.00082077	0.000731393	0	0.000624482	0.000873108	0.000842749	0	0	0	0.000986883	0	0	0.000602224	0	0	0.000600335	0	0	0.0388962	0.005781	0	0	0	0.071391	0.038601	0	0	0	0	0	0.00420095	0	0	0	0
424	0.00129801	0.000921566	0.000784585	0	0.000772087	0.000847801	0.000971304	0	0.000843843	0.000875981	0.00116177	0	0	0.000784292	0	0	0.000620018	0	0	0	0.00630654	0	0.00326525	0.00372021	0	0	0	0	0.00458313	0	0	0.00525118	0	0	0.00388393	0
425	0	0	0	0	0	0	0	0	0.000589534	0.000629226	0	0	0	0	0	0	0	0	0	0	0	0	0.00249696	0.00308176	0	0	0	0	0.0053797	0	0	0	0	0	0	0
426	0	0	0	0	0	0	0	0	0	0	0	0	0	0	0	0	0	0	0	0	0	0	0	0	0	0	0	0	0	0	0	0	0	0	0	0
427	0	0	0	0	0	0	0	0	0	0	0	0	0	0	0	0	0	0	0	0.00269202	0	0	0	0	0	0.0021899	0	0	0	0	0	0	0	0	0	0
428	0.00736449	0	0	0	0	0.00483373	0	0	0	0	0.00871955	0	0	0	0.00131096	0	0	0	0	0	0	0	0	0	0	0	0	0	0	0	0	0	0	0	0	0
429	0	0	0	0	0	0	0	0	0	0	0	0	0	0	0	0	0	0	0	0.0043707	0	0	0	0	0	0	0	0	0	0	0	0	0	0	0	0
430	0	0	0	0	0	0	0	0	0	0	0	0.00168584	0	0	0	0	0	0	0	0	0	0	0	0	0	0.00342631	0.00155189	0	0	0	0	0	0	0	0	0.00920099
431	0	0	0	0	0	0	0	0	0	0	0	0	0	0	0	0	0	0	0	0.00436047	0	0	0	0	0	0.00360443	0	0	0	0	0	0	0	0	0	0.00781516
432	0	0	0	0	0	0	0	0.000612826	0	0	0	0.0012113	0	0	0	0	0	0	0	0	0.00355369	0	0	0	0	0	0	0	0.00220498	0	0	0	0	0	0	0
433	0	0	0	0	0	0	0	0	0	0	0	0	0	0	0	0	0	0	0	0	0	0	0	0	0	0	0	0	0	0	0	0	0	0	0	0.00282845
434	0	0.00103676	0	0	0.000624482	0	0.00102844	0	0	0	0	0.00129872	0	0.00128848	0	0	0.000610176	0	0	0	0	0	0	0	0	0	0	0	0	0	0	0	0	0	0	0
435	0	0	0	0	0	0	0	0.00231913	0.00436949	0.0028747	0	0.00102399	0	0	0	0	0	0	0	0	0	0	0	0	0	0	0.000668702	0	0.00214726	0	0	0.00221717	0	0.0624234	0.00234654	0.00799691
436	0	0	0	0	0	0	0	0	0	0	0	0	0	0	0	0	0	0	0	0	0	0	0	0	0	0	0	0	0	0	0	0	0	0	0	0
437	0	0	0	0	0	0	0	0	0	0	0	0	0	0	0	0.000602101	0	0	0	0	0	0	0	0	0	0	0	0	0	0	0	0	0	0	0.00602818	0.00412341
438	0	0.000705574	0.000691499	0	0.000590419	0	0.000685626	0	0	0.000419484	0	0	0	0	0	0	0	0	0	0	0.00301563	0	0.00160061	0	0	0	0	0	0.00274757	0	0	0.00262559	0	0	0	0
439	0	0	0	0	0	0	0	0	0	0	0	0	0	0	0	0	0	0	0	0	0	0	0	0.00171891	0	0	0	0	0	0	0	0	0	0	0	0
440	0	0	0	0	0	0	0	0	0	0	0	0.00137364	0.000447249	0	0	0.00104244	0.000649542	0.0293322	0.00773113	0	0	0	0	0	0	0	0.00113553	0.00282356	0	0.00272671	0	0.00449268	0	0	0.00418736	0
441	0	0	0	0	0	0	0	0	0	0	0	0.00231022	0	0	0	0	0	0	0	0	0	0	0	0	0	0	0.00155189	0	0	0	0	0	0	0	0	0.0193107
442	0	0	0	0	0	0	0	0	0.000381463	0	0	0	0	0	0	0	0	0	0	0.00239519	0	0	0	0	0	0.00207465	0	0	0	0	0	0.00350079	0	0	0	0
443	0	0	0	0	0	0	0	0	0	0	0	0.00119882	0	0	0	0	0	0	0	0	0	0	0.00172866	0.0022223	0	0	0.00100936	0	0	0	0	0	0	0	0	0.0108481
444	0	0	0	0	0	0	0	0	0	0	0	0	0	0	0	0	0	0	0	0.00254872	0	0	0	0	0	0.00266141	0	0	0	0	0	0	0	0	0.00364118	0
445	0	0	0	0	0	0	0	0	0	0	0	0.00103648	0	0	0	0	0	0	0	0	0	0	0	0	0	0	0.000769638	0	0	0	0	0	0	0	0.00629115	0.0054638
446	0.00054653	0	0	0	0	0	0	0	0	0	0	0.00104896	0	0	0	0	0	0	0	0	0	0	0	0	0	0	0.00071917	0	0	0	0	0	0	0	0	0.00712225
447	0	0	0	0	0	0	0	0	0	0.000407146	0	0	0	0	0	0	0	0	0	0	0.00284045	0	0	0	0	0.00184413	0	0	0	0	0	0.0032674	0	0	0	0
448	0.000806132	0.000921566	0.00061171	0	0.000635836	0.000569418	0.00114271	0	0	0.000616888	0	0	0	0.000686255	0	0	0.000708592	0	0	0.00275344	0.00586859	0	0	0.00179258	0	0.00191748	0	0	0.00436379	0	0	0.00688488	0	0	0	0
449	0	0	0	0	0	0	0	0	0.000543296	0	0	0	0	0	0	0	0	0	0.00773113	0	0	0	0.00272745	0.00324137	0	0	0	0	0	0	0	0	0	0	0	0.00497535
450	0	0	0	0	0	0	0	0	0	0	0	0	0	0	0	0	0	0	0	0	0	0	0	0	0	0	0	0	0	0	0	0.00390921	0	0	0	0.00244224
451	0	0	0	0	0	0	0	0	0	0	0	0	0	0	0	0	0	0.0477762	0.0617757	0.0150979	0.0172554	0	0	0	0.0303916	0.0117458	0	0.00455825	0.0181363	0	0	0.00530953	0	0	0	0
452	0	0.000892767	0	0	0.000783441	0.000911069	0.000942736	0	0	0	0.00102436	0.00148603	0	0.000798297	0	0	0.000816849	0	0	0	0	0	0.0211153	0.0138249	0	0	0	0	0	0	0	0	0	0	0	0
453	0.00124336	0.00100796	0.000558518	0	0.000794795	0.000961684	0.00112843	0	0	0.000740266	0.00108682	0.00159842	0	0.00070026	0	0	0.000718433	0	0	0.00235424	0.00889673	0	0	0	0	0	0.00152666	0	0.00711136	0	0	0.00694323	0	0	0	0.0140741
454	0	0	0	0	0	0.00060738	0	0	0.000936319	0.00106105	0	0	0	0	0	0	0	0	0	0.0039408	0	0	0.00459697	0.00566012	0	0.0023366	0	0	0	0	0	0	0	0	0	0
455	0	0	0	0	0	0	0	0	0	0	0	0	0	0	0	0	0	0	0	0	0	0	0	0	0	0	0	0	0	0	0	0	0	0	0	0.00462321
456	0	0	0	0	0	0	0	0	0	0	0	0	0	0	0	0	0	0	0	0	0.0034661	0	0	0	0	0	0	0	0.00274757	0	0	0.00268394	0	0	0	0
457	0	0	0	0	0	0	0	0	0	0	0	0	0	0	0	0	0	0	0	0.00290698	0	0	0.00189513	0.00197675	0	0.00203273	0	0	0	0	0	0	0	0	0	0
458	0	0	0	0	0	0	0	0	0	0	0	0	0	0	0	0	0	0	0	0	0	0	0	0	0	0	0.00071917	0	0	0	0	0	0	0	0	0.00929186
459	0	0.000849569	0	0	0.000772087	0	0.000985588	0	0	0	0.00091193	0.00151101	0	0	0	0	0	0	0	0.00720603	0	0	0	0	0	0	0	0	0	0	0	0	0	0	0	0.0057137
460	0.00203583	0.00129595	0.00163566	0.00111162	0.00109	0.00131599	0.00162836	0	0.0012831	0.00144352	0.00142411	0	0.000521791	0.000770287	0	0.000745886	0.00117114	0.0318398	0.0164305	0	0.010586	0	0.00550611	0.0072317	0.024021	0.00498753	0	0.00273345	0.0093048	0.00210459	0	0.010269	0	0	0	0
461	0.000874448	0.000748772	0.000797883	0	0.000613128	0.000683302	0.000828465	0	0	0.000814292	0.000811993	0	0	0	0	0	0.000531444	0	0	0	0	0	0	0	0	0	0	0	0	0	0	0	0	0	0.00418736	0.00237408
462	0	0	0	0	0	0	0	0	0.000751367	0	0	0	0	0	0	0	0	0	0.00553062	0.00275344	0.00479247	0	0.00449453	0.00493573	0	0.00212704	0	0	0.00467549	0	0	0.00542622	0	0	0	0
463	0	0	0	0	0	0	0	0	0	0	0	0	0	0	0	0	0	0	0	0	0	0	0	0	0	0	0	0	0	0	0	0	0	0	0	0
464	0	0	0	0	0	0	0	0	0	0	0	0	0	0	0	0	0	0	0	0	0	0	0	0	0	0	0	0	0	0	0	0	0	0	0	0
465	0	0	0	0	0	0	0	0	0	0	0	0	0	0	0	0	0	0	0	0	0.00364128	0	0	0	0	0	0	0	0.00296691	0	0	0.00309236	0	0	0	0
466	0	0	0	0	0	0	0	0	0	0	0	0	0	0	0	0	0	0	0	0.00669424	0	0	0	0	0	0.00500849	0	0	0	0	0	0	0	0	0	0
467	0	0	0	0	0	0	0	0	0	0	0	0	0	0	0	0	0	0	0	0	0	0	0	0	0	0	0	0	0	0	0	0	0	0	0	0
468	0	0	0	0	0	0	0	0	0	0	0	0	0	0	0	0	0	0	0	0.00522028	0	0	0	0	0	0.00367778	0	0	0	0.00160823	0	0	0	0	0	0
469	0	0	0	0	0	0	0	0	0	0	0	0	0	0	0	0	0	0	0	0	0	0	0	0	0	0	0	0	0	0	0	0	0	0	0	0
470	0	0	0	0	0	0	0	0	0	0	0	0	0	0	0	0.00068298	0	0	0	0	0	0	0	0	0	0	0	0	0	0.00183325	0	0	0	0	0.0100537	0
471	0	0	0	0	0	0	0	0	0	0	0	0.00113638	0	0	0	0	0	0	0	0.00195504	0	0	0	0	0	0.00186509	0	0	0	0	0	0	0	0	0.00774763	0
472	0	0	0	0	0	0	0	0	0	0	0	0	0	0	0	0	0	0	0	0	0	0	0	0	0	0	0	0	0	0	0	0	0	0	0	0
473	0	0	0	0	0	0	0	0	0	0	0	0	0	0	0	0	0	0	0	0	0	0	0	0	0	0	0.001186	0	0	0	0	0	0	0	0.00283203	0.0142218
474	0	0	0	0	0	0	0	0	0	0	0	0	0	0	0	0	0	0	0	0	0	0	0	0	0	0	0	0	0	0	0	0	0	0	0	0
475	0	0	0	0	0	0	0	0	0	0	0	0	0	0	0	0	0	0	0	0	0	0	0	0	0	0	0	0	0	0	0	0	0	0	0	0
476	0	0	0	0	0	0	0	0	0	0	0	0	0	0	0	0	0	0	0	0	0	0	0	0	0	0	0	0	0	0	0	0	0	0	0	0
477	0	0	0	0	0	0	0	0	0	0	0	0	0	0	0	0	0	0	0	0	0	0	0	0	0	0	0	0	0	0	0	0	0	0	0	0
478	0	0	0	0	0	0	0.0008856	0	0	0	0	0	0	0	0	0	0	0	0	0	0	0	0	0	0	0	0	0	0	0	0	0	0	0	0	0
479	0.000724153	0.000734373	0.000718095	0	0.000624482	0.000632687	0	0	0.000739807	0.000653901	0.000687071	0	0	0	0	0	0	0	0	0	0.00461729	0	0	0.00376932	0	0	0	0	0.00389047	0	0	0.00320906	0	0	0	0
480	0	0.000590378	0	0	0	0	0.00069991	0	0	0	0	0	0.000472097	0	0	0.000745886	0.000649542	0.0293322	0.0104157	0	0	0	0.00409757	0	0	0	0.000643468	0.00291368	0	0.00254802	0	0.00484276	0	0	0	0
481	0	0	0.000638306	0	0	0	0	0	0.000589534	0.000530524	0	0	0	0	0	0	0	0	0	0	0	0	0.00195915	0	0	0	0	0	0.00223962	0	0	0	0	0	0	0
482	0	0	0	0	0	0	0	0	0	0	0	0	0	0	0	0	0	0	0	0	0	0	0	0	0	0	0	0	0	0	0	0	0	0	0	0
483	0	0	0	0	0	0	0	0	0	0	0	0	0	0	0	0	0	0	0	0	0	0	0	0	0	0	0	0	0	0	0	0	0	0	0	0.00415748
484	0	0	0	0	0	0	0	0	0	0	0	0	0	0	0	0	0	0	0	0	0	0	0	0	0	0	0	0	0	0	0	0	0	0	0.00362095	0
485	0.000765142	0.000763172	0.00054522	0	0.000692607	0.000670648	0.000971304	0	0.000647331	0.000579875	0.000774516	0	0	0	0	0	0.00044287	0	0	0.00335735	0.005781	0	0.00316281	0.00365882	0	0.00205369	0	0	0.00442151	0	0	0.00455102	0	0	0	0
486	0	0	0	0	0	0	0	0	0	0	0	0	0	0	0	0	0	0	0	0	0.00266527	0	0	0.00187852	0	0	0	0	0	0	0	0.00233386	0	0	0	0
487	0	0	0	0	0	0	0	0	0	0	0	0	0	0	0	0	0	0	0	0	0	0	0.00169025	0	0	0	0	0	0	0	0	0	0	0	0	0
488	0	0	0	0	0	0	0	0	0	0	0	0	0	0	0	0	0	0	0	0	0	0	0	0	0	0	0	0	0	0	0	0	0	0	0.00851632	0
489	0.000737816	0.000561579	0.00047873	0	0.000488231	0	0.000657058	0	0	0	0	0	0	0	0	0.000602101	0	0	0	0	0.00426693	0	0	0	0	0	0	0	0.0030939	0	0	0.0032674	0	0	0	0.003067
490	0	0	0.000518624	0	0	0	0	0	0.000531737	0.000567537	0	0	0	0	0	0	0	0	0	0	0	0	0.00189513	0.00251697	0	0	0	0	0.00296691	0	0	0.00274228	0	0	0	0
491	0	0	0	0	0	0	0	0	0	0	0	0	0	0	0	0	0	0	0	0.00658164	0	0	0	0	0	0.00386638	0	0	0	0	0	0	0	0	0	0
492	0	0	0	0	0	0	0	0	0	0	0	0	0	0	0	0	0	0	0	0.00280462	0	0	0	0	0	0	0	0	0	0	0	0	0	0	0	0.00856487
493	0	0	0	0	0	0	0	0	0	0	0	0	0	0	0	0	0	0	0	0	0	0	0	0	0	0	0	0	0	0	0	0	0	0	0.00388393	0
494	0	0	0	0	0	0	0	0	0	0	0	0	0	0	0	0	0	0	0	0	0	0	0	0	0	0	0	0	0	0	0	0	0	0	0	0
495	0	0	0	0	0	0	0	0	0	0	0.000599625	0	0	0	0	0	0	0	0	0.00250778	0	0	0	0	0	0	0	0	0	0	0	0	0	0	0	0
496	0	0	0	0	0	0	0	0	0	0	0	0	0	0	0	0	0	0	0	0	0	0	0	0	0	0.00198034	0	0	0	0	0	0	0	0	0	0
497	0	0	0	0	0	0	0	0	0	0	0	0	0	0	0	0	0	0	0	0	0	0	0	0	0	0	0	0	0	0	0	0	0	0	0	0
498	0	0	0	0	0	0	0	0	0.000404582	0	0	0	0	0	0	0	0	0	0	0	0	0	0	0	0	0	0	0	0	0	0	0	0	0	0	0
499	0.00062851	0.000691175	0.000571816	0	0.000681253	0.000746571	0.000914168	0	0	0	0.000737039	0	0	0	0	0	0.000708592	0	0.00553062	0	0.00755784	0	0	0	0	0	0	0	0.0074346	0	0	0.00857693	0	0	0	0.00864439
500	0	0	0	0	0	0	0	0	0.000809164	0.000875981	0	0	0	0	0	0	0	0	0	0	0.00266527	0	0.00606953	0.00654413	0	0	0	0	0	0	0	0	0	0	0.00382324	0
501	0	0	0	0	0	0	0	0	0	0	0	0	0	0	0	0	0	0	0	0	0	0	0	0	0	0	0	0	0	0	0	0	0	0	0	0
502	0	0	0	0	0	0	0	0	0	0	0	0	0	0	0	0	0	0	0	0	0	0	0	0	0	0	0	0	0	0	0	0	0	0	0	0
503	0	0	0	0	0	0	0	0	0	0	0	0	0	0	0	0	0	0	0	0	0	0	0	0	0	0	0	0	0	0	0	0.0025089	0	0	0	0
504	0	0	0	0	0	0	0	0	0	0	0	0	0	0	0	0	0	0	0	0	0	0	0	0	0	0	0.0636529	0	0	0	0	0	0	0	0	0
505	0	0	0	0	0	0	0	0	0	0	0	0	0	0	0	0	0	0	0	0.0075131	0	0	0	0	0	0.00421216	0	0	0	0	0	0.00379252	0	0	0	0.00288525
506	0.00062851	0	0	0	0	0	0	0	0	0	0	0	0	0	0	0	0	0	0	0	0.00550571	0	0.00229208	0.00265203	0	0	0	0	0.0038212	0	0	0	0	0	0.00440988	0
507	0	0	0	0	0	0	0	0	0	0	0	0	0	0	0	0	0	0	0	0.00208811	0	0	0	0	0	0	0	0	0	0	0	0	0	0	0	0
508	0	0	0	0	0	0	0	0	0	0	0	0	0	0	0	0	0	0	0	0	0	0	0	0	0	0	0	0	0	0	0	0	0	0	0.00455148	0
509	0	0	0	0	0	0.000759225	0	0	0	0	0	0	0	0	0	0	0	0	0	0.00182198	0	0	0	0	0	0	0	0	0	0	0	0	0	0	0	0
510	0.000737816	0	0	0	0	0	0	0	0	0	0.000749532	0	0	0	0	0	0	0	0	0	0	0	0	0	0	0	0	0	0	0	0	0	0	0	0	0
511	0	0	0	0	0	0	0	0	0	0	0	0	0	0	0	0	0	0	0	0	0	0	0	0	0	0	0	0	0	0	0	0	0	0	0.00453125	0
512	0.000847122	0	0	0	0	0.000582072	0	0	0	0.000444159	0.000699563	0	0	0	0	0	0	0	0	0.00507697	0.0055933	0	0.00193354	0.00229597	0	0.00379304	0	0	0.00360186	0	0	0.00350079	0	0	0	0
513	0	0	0	0	0	0	0	0	0	0	0	0	0	0	0	0	0	0	0	0	0	0	0	0	0	0	0	0	0	0	0	0	0	0	0	0
514	0	0	0	0	0	0.000670648	0	0	0	0	0	0	0	0	0	0	0.000620018	0	0.00553062	0	0.00390405	0	0	0.00195219	0	0	0	0	0.00296691	0	0	0.00460937	0	0	0	0
515	0	0	0	0	0	0	0	0	0	0	0	0	0	0	0	0	0	0	0	0	0	0	0	0	0	0	0	0	0	0	0	0	0	0	0	0
516	0	0	0	0	0	0	0	0	0	0	0	0	0	0	0	0	0	0	0	0.00233377	0	0	0	0	0	0	0	0	0	0	0	0	0	0	0	0
517	0	0	0	0	0	0	0	0	0	0	0	0	0	0	0	0	0	0	0	0.00429905	0	0	0	0	0	0.00193843	0	0	0	0	0	0	0	0	0	0
518	0	0	0	0	0	0	0	0	0	0	0	0	0	0	0	0	0	0	0	0.00579348	0	0	0	0	0	0.0028605	0	0	0	0	0	0	0	0	0	0
519	0	0	0	0	0	0	0	0	0	0	0	0	0	0	0	0	0	0	0	0	0	0	0	0	0	0	0	0	0	0	0	0	0	0	0	0
520	0	0	0	0	0	0	0	0.000588794	0	0	0	0	0.000472097	0	0	0.000862712	0.000669225	0.0285073	0.011692	0.00280462	0	0	0.00203598	0	0	0.00184413	0	0.00282356	0	0.00295173	0	0.00600969	0	0	0	0
521	0	0	0	0	0	0	0	0	0.000381463	0	0	0	0	0	0	0	0	0	0	0	0	0	0.00185671	0	0	0	0	0	0	0	0	0	0	0	0	0.00740623
522	0	0	0	0	0	0	0	0	0.000520177	0.000567537	0	0	0	0	0	0	0	0	0	0	0	0	0.00203598	0.00174347	0	0	0	0	0	0.00210459	0	0	0	0	0	0
523	0	0	0	0	0	0	0	0	0	0	0	0	0	0	0	0	0	0	0	0	0	0	0	0	0	0	0	0	0	0	0	0	0	0	0	0
524	0	0	0	0	0	0	0	0	0	0	0	0	0	0	0	0	0	0	0	0	0	0	0	0	0	0	0	0	0	0	0	0	0	0	0	0
525	0	0	0	0	0	0	0	0	0	0	0	0	0	0	0	0	0	0	0	0	0.00621895	0	0	0	0	0	0	0	0	0	0	0.00548457	0	0	0	0
526	0	0	0	0	0	0	0	0	0	0	0	0	0	0	0	0	0	0	0	0	0	0	0.00303477	0.00278709	0	0	0	0	0.00439842	0	0	0	0	0	0.00527971	0
527	0	0	0	0	0	0	0	0	0	0.000431822	0	0	0	0	0	0	0	0	0	0	0	0	0	0.00185397	0	0	0	0	0	0	0	0	0	0	0	0
528	0	0.000518381	0	0	0.00051094	0	0.00069991	0	0	0.000394808	0	0	0	0.000574214	0	0	0.000580652	0	0	0	0.00835867	0	0	0	0	0	0	0	0	0	0	0.00933543	0	0	0	0
529	0.000710489	0	0	0	0	0	0	0	0.000404582	0.000530524	0	0	0	0	0	0	0	0	0	0	0	0	0.00372623	0.00429727	0	0	0	0	0.00591074	0	0	0	0	0	0	0
530	0	0	0	0	0	0	0	0	0	0	0	0	0	0	0.0039448	0	0	0	0	0	0	0	0	0	0	0	0	0	0	0.00330911	0	0	0	0	0	0
531	0	0	0	0	0	0	0	0	0	0	0	0	0	0	0	0	0	0	0	0	0	0	0	0	0	0	0	0	0	0	0	0	0	0	0	0
532	0	0	0	0	0	0	0	0	0	0	0	0	0	0	0	0	0	0	0	0.0063974	0	0	0	0	0	0.00348918	0	0	0	0	0	0	0	0	0.00376255	0
533	0	0	0	0	0	0	0	0	0	0	0	0	0	0	0	0	0	0	0	0	0	0	0	0	0	0	0	0	0	0	0	0	0	0	0	0
534	0.00050554	0	0	0	0	0.00060738	0	0	0	0	0	0	0	0	0	0	0	0	0	0	0	0	0	0	0	0.00318531	0	0	0	0.00613509	0	0	0	0	0	0
535	0	0	0	0	0	0	0	0	0	0	0	0	0	0	0	0	0	0	0	0.00528169	0	0	0	0	0	0	0	0	0	0	0	0	0	0	0	0
536	0.00058752	0	0	0	0	0.000582072	0	0	0	0	0	0	0	0	0	0	0	0	0	0	0	0	0	0	0	0	0	0	0	0	0	0	0	0	0	0
537	0	0	0	0	0	0	0	0	0.000381463	0.000394808	0	0	0	0	0	0	0	0	0	0	0.00319081	0	0	0.00336415	0	0	0	0	0.00207799	0	0	0.00437598	0	0	0	0
538	0	0	0	0	0	0	0	0	0	0	0	0	0	0	0	0	0	0	0	0	0	0	0.00282989	0	0	0	0	0	0	0	0	0	0	0	0	0
539	0	0	0	0	0	0	0.000714194	0	0	0	0	0	0	0	0	0	0	0	0	0	0.00719496	0	0	0	0	0	0	0	0.0046524	0	0	0	0	0	0	0.00500943
540	0	0	0	0	0	0	0	0	0	0.000407146	0	0	0.000422402	0	0	0.000665007	0.000669225	0.0318398	0.00947687	0.00188339	0	0	0.00289391	0.00277481	0	0	0.000643468	0.00273345	0	0.00272671	0	0.00583465	0	0	0	0
541	0	0	0	0	0	0	0	0	0	0	0	0	0	0	0	0	0	0	0	0	0	0	0	0	0	0	0	0	0	0	0	0	0	0	0	0
542	0	0	0	0	0	0	0	0	0	0	0	0	0	0	0	0	0	0	0	0	0	0	0	0	0	0	0	0	0	0	0	0	0	0	0	0
543	0	0	0	0	0	0	0	0	0	0	0	0	0	0	0	0	0	0	0	0.00371561	0	0	0	0	0	0.00287097	0	0	0	0	0	0	0	0	0	0
544	0	0	0	0	0	0	0	0	0	0	0	0.0687821	0	0	0	0	0	0	0	0	0	0	0	0	0	0	0	0	0	0	0	0	0	0	0	0
545	0	0.000633577	0	0	0	0	0.00069991	0	0	0	0	0	0	0	0	0	0.000531444	0	0	0.00364396	0	0	0	0	0	0.00188604	0	0	0	0	0	0	0	0	0	0
546	0.000710489	0	0.00061171	0	0.000579065	0	0	0	0	0.000444159	0.000674578	0	0	0	0	0	0	0	0	0	0	0	0	0	0	0	0	0	0	0	0	0	0	0	0.00398507	0
547	0	0	0	0	0	0	0	0	0	0	0	0	0	0	0	0	0	0	0.00567732	0	0.00569341	0	0.00195915	0.00224686	0	0	0	0	0.0046524	0	0	0.00513449	0	0	0	0.003067
548	0	0	0	0	0	0	0	0	0	0	0	0	0	0	0	0	0	0	0	0	0	0	0	0	0	0	0	0	0	0	0	0	0	0	0	0
549	0	0	0	0	0	0	0	0	0	0	0	0	0	0	0	0	0	0	0	0	0	0	0	0	0	0	0	0	0	0	0	0	0	0	0	0
550	0	0	0	0	0	0	0	0	0	0	0	0	0	0	0	0	0	0	0	0	0	0	0	0	0	0	0	0	0	0	0	0	0	0	0	0
551	0	0	0	0	0	0	0	0	0	0	0	0	0	0	0	0	0	0	0	0	0	0	0	0	0	0	0	0	0	0	0	0	0	0	0	0
552	0	0	0	0	0	0	0	0	0	0	0	0	0	0	0	0	0	0	0	0	0	0	0	0	0	0	0	0	0	0	0	0	0	0	0.00327706	0
553	0	0	0	0	0	0	0	0	0	0	0	0	0	0	0	0	0	0	0	0.00340853	0	0	0	0	0	0.00226325	0	0	0	0	0	0	0	0	0	0.00723584
554	0	0	0	0	0	0	0	0	0	0	0	0	0	0	0	0	0	0	0	0	0.00444211	0	0.00226647	0.00246786	0	0	0	0	0.00268985	0	0	0.00641811	0	0	0	0
555	0	0	0	0	0	0	0	0	0	0	0	0	0	0	0	0	0	0	0	0	0	0	0	0	0	0	0	0	0	0	0	0	0	0	0	0
556	0	0	0	0	0	0	0	0	0	0	0	0	0	0	0	0	0	0	0	0	0	0	0	0	0	0	0	0	0	0	0	0	0	0	0	0
557	0	0	0	0	0	0	0	0	0	0	0	0	0	0	0	0	0	0	0	0	0	0	0	0	0	0	0	0	0	0	0	0	0	0	0	0
558	0	0	0	0	0	0	0	0	0	0	0	0	0	0	0	0	0	0	0	0	0	0	0	0	0	0	0	0	0	0	0	0.00525118	0	0	0	0
559	0	0	0	0	0	0	0	0	0	0	0	0	0	0	0	0	0	0	0	0	0	0	0	0	0	0	0	0	0.00369421	0	0	0.0105024	0	0	0	0.00196515
560	0	0	0	0	0	0	0	0	0.000473939	0.000518186	0	0	0	0	0	0.000647034	0.000639701	0.036888	0.0112079	0.00375655	0.0109363	0	0.00496831	0.00520584	0	0.00242042	0	0	0.00860059	0	0	0	0	0	0	0
561	0	0	0	0	0	0	0	0	0	0	0	0	0	0	0	0	0	0	0	0	0	0	0	0	0	0	0	0	0	0	0	0	0	0	0	0
562	0	0	0	0	0	0.00163233	0.0012427	0	0	0	0.00181137	0	0	0	0	0	0	0	0	0	0	0	0	0	0	0	0	0	0	0.413394	0	0	0	0	0	0
563	0.00506907	0.00187193	0	0.000561784	0	0	0	0	0	0	0	0	0	0.000924344	0	0	0	0	0	0	0	0	0	0	0	0	0	0	0	0	0	0	0	0	0	0
564	0	0	0.00160906	0	0	0	0	0	0.000970997	0.00118442	0	0	0	0	0	0	0	0	0	0	0	0	0	0	0	0	0	0	0	0	0	0	0	0	0	0
565	0	0	0	0	0	0	0	0	0	0	0	0	0	0	0	0	0	0	0	0.00340853	0	0	0	0	0	0	0	0	0	0	0	0	0	0	0	0.00837177
566	0	0	0.000851075	0	0	0	0	0	0	0	0	0	0	0	0	0	0	0	0	0.00590608	0	0	0	0	0	0.00377208	0	0	0	0	0	0	0	0	0	0
567	0	0.000907167	0	0	0	0	0	0	0	0	0	0	0	0	0	0	0	0	0	0	0	0	0	0	0	0	0	0	0	0	0	0	0	0	0	0
568	0	0	0	0	0	0	0	0	0	0	0	0	0	0	0	0	0	0	0	0	0	0	0	0	0	0	0	0	0	0	0	0	0	0	0	0
569	0	0	0	0	0	0	0	0	0	0	0	0	0	0	0	0	0	0	0	0	0	0	0	0	0	0	0	0	0	0	0	0	0	0	0	0
570	0	0.000518381	0.00054522	0	0	0	0	0	0	0	0	0	0	0	0	0	0	0	0	0	0.00284045	0	0	0	0	0	0	0	0	0	0	0	0	0	0	0
571	0	0	0	0	0	0	0	0	0	0	0	0	0	0	0	0	0	0	0	0	0	0	0	0	0	0	0	0	0	0	0	0	0	0	0	0.00203331
572	0	0	0	0	0	0	0	0	0	0	0	0	0	0	0	0	0	0	0	0	0	0	0	0	0	0	0	0	0	0	0	0	0	0	0.00594726	0
573	0.000737816	0	0	0	0	0	0	0	0	0	0	0	0	0	0	0	0	0	0	0	0	0	0	0	0	0	0	0	0	0	0	0	0	0	0	0
574	0	0	0	0	0	0	0	0	0	0	0	0	0	0	0	0	0	0	0	0	0	0	0	0	0	0	0	0	0	0	0	0	0	0	0	0
575	0	0	0	0	0	0	0	0	0	0	0	0	0	0	0	0	0	0	0	0	0	0	0	0	0	0	0	0	0	0	0	0	0	0	0	0
576	0	0	0	0	0	0	0	0	0	0	0	0	0	0	0	0	0	0	0	0	0	0	0	0	0	0	0	0	0	0	0	0	0	0	0	0
577	0	0	0	0	0	0	0	0	0	0	0	0	0	0	0	0	0	0	0	0	0	0	0	0	0	0	0	0	0	0	0	0	0	0	0	0
578	0	0	0	0	0	0	0	0	0.000520177	0.000444159	0	0	0	0	0	0	0	0	0	0	0.00541812	0	0.00507075	0.00563557	0	0	0	0	0.00360186	0	0	0.0057763	0	0	0	0
579	0	0	0	0	0	0	0	0	0	0	0	0	0.000347861	0	0	0	0	0	0	0	0	0	0	0	0	0	0	0	0	0	0	0	0	0	0	0
580	0	0.000791971	0.000718095	0	0	0	0	0	0	0	0	0	0	0	0	0.00068298	0.000482236	0.0268246	0.00868468	0	0	0	0.00189513	0	0	0	0.000630851	0.00282356	0.00198564	0.00236932	0	0.00443433	0	0	0	0.0174819
581	0.00106573	0	0	0	0	0	0	0	0.00045082	0.000407146	0	0	0	0	0	0	0	0	0	0	0	0	0	0	0	0	0	0	0	0	0	0	0	0	0	0
582	0	0	0	0	0	0	0	0	0	0	0	0	0	0	0	0	0	0	0	0	0	0	0	0	0	0	0	0	0	0	0	0	0	0	0	0
583	0	0	0	0	0	0	0	0	0	0	0	0	0	0	0	0	0	0	0	0	0	0	0	0	0	0	0	0	0	0	0	0	0	0	0	0
584	0.107284	0.0503405	0.0336308	0.0265951	0.0488913	0.0891583	0.059221	0	0.0582367	0.0638602	0.0995128	0	0.0046837	0.0356012	0.0114173	0	0.0490306	0	0	0.00728791	0	0	0	0	0	0.00411786	0	0	0	0	0	0	0	0	0	0
585	0	0	0	0	0	0	0	0.00836327	0	0	0	0	0	0	0	0	0	0	0	0	0	0	0	0	0	0	0	0	0	0	0	0	0	0	0	0
586	0	0	0	0	0	0	0	0	0	0	0	0	0	0	0	0	0	0	0	0	0	0	0	0	0	0	0	0	0	0	0	0	0	0	0.00232631	0.00227185
587	0	0	0	0	0	0	0	0	0	0	0	0	0	0	0	0	0	0	0.0064695	0	0.0121001	0	0	0	0	0	0	0	0.00794256	0	0	0.0106774	0	0	0	0
588	0	0	0	0	0	0	0	0	0	0	0	0	0	0	0	0	0	0	0	0	0	0	0	0	0	0	0	0	0	0	0	0	0	0	0	0
589	0	0	0	0	0	0	0	0	0	0	0	0	0	0	0	0	0	0	0	0	0	0	0	0	0	0	0	0	0	0	0	0	0	0	0	0
590	0	0.00158394	0	0	0	0	0	0	0	0	0	0	0	0	0	0	0	0	0	0	0	0	0	0	0	0	0	0	0	0	0	0	0	0	0	0
591	0	0	0	0	0	0	0	0	0	0	0	0	0	0	0.000667398	0	0	0	0	0	0	0	0	0	0	0	0	0	0	0	0	0	0	0	0	0
592	0	0	0	0	0	0	0	0	0	0	0	0	0	0	0	0	0	0	0	0	0	0	0	0	0	0	0	0	0	0	0	0	0	0	0	0
593	0	0	0	0	0	0	0	0	0	0	0	0	0	0	0	0	0	0	0	0	0	0	0	0	0	0	0	0	0	0	0	0	0	0	0.00481445	0
594	0	0	0	0	0	0	0	0	0	0	0	0	0	0	0	0	0	0	0	0	0	0	0	0	0	0	0	0	0	0	0	0	0	0	0	0
595	0	0	0	0	0	0	0	0	0	0	0	0	0	0	0	0	0	0	0	0	0	0	0	0	0	0	0	0	0	0	0	0	0	0	0	0
596	0	0	0	0	0	0	0	0	0	0	0	0	0	0	0	0	0	0	0	0	0	0	0	0	0	0	0	0	0	0	0	0	0	0	0	0.00229457
597	0	0	0	0	0	0	0	0	0	0	0	0	0	0	0	0	0	0	0	0	0	0	0	0	0	0	0	0	0	0	0	0	0	0	0	0
598	0	0	0	0	0	0	0	0	0	0	0	0	0	0	0	0.07901	0	0	0	0	0	0	0	0	0	0	0	0	0	0	0	0	0	0	0	0
599	0	0	0	0	0	0	0	0	0	0	0	0	0.000360284	0	0	0	0	0	0	0	0	0	0	0	0	0	0	0	0	0	0	0	0	0	0	0
600	0	0	0	0	0	0	0	0	0	0	0	0	0	0	0	0	0.000482236	0	0.00726168	0	0	0	0	0	0	0	0	0	0	0.00183325	0	0.00309236	0	0	0	0
601	0	0	0	0	0	0	0	0	0	0	0	0	0	0	0.000595891	0	0	0	0	0	0	0	0	0	0	0	0	0	0	0	0	0	0	0	0.00467285	0
602	0	0	0	0	0	0	0	0	0	0	0	0	0	0	0	0	0	0	0	0	0	0	0	0	0	0	0	0	0	0	0	0	0	0	0	0
603	0	0	0	0	0	0	0	0	0	0	0	0	0	0	0.000393288	0	0	0	0	0	0	0	0	0	0	0	0	0	0	0	0	0	0	0	0	0
604	0	0	0	0	0	0	0	0	0	0	0	0	0	0	0	0	0	0	0	0	0	0	0	0	0	0	0	0	0	0	0	0	0	0	0	0
605	0	0	0	0	0	0	0	0	0	0	0	0	0	0	0	0	0	0	0	0	0	0	0	0	0	0	0	0	0	0	0	0	0	0	0	0
606	0	0	0	0	0	0	0	0	0	0	0	0	0	0	0	0	0	0	0	0	0	0	0	0	0	0	0	0	0	0	0	0	0	0	0	0
607	0	0	0	0	0	0	0	0	0	0	0	0	0	0	0	0	0	0	0	0	0	0	0	0	0	0	0	0	0	0	0	0	0	0	0	0.0112343
608	0	0	0	0	0	0	0	0	0	0	0	0	0	0	0	0	0	0	0	0	0	0	0	0	0	0	0	0	0	0	0	0	0	0	0	0
609	0	0	0	0	0	0	0	0	0	0	0	0	0	0	0	0	0	0	0	0	0	0	0	0	0	0	0	0	0	0	0	0	0	0	0	0
610	0	0	0	0	0	0	0	0	0	0	0	0	0	0	0	0	0	0	0	0	0	0	0	0	0	0	0	0	0	0	0	0	0	0	0	0
611	0	0	0	0	0	0	0	0	0	0	0	0	0	0	0	0	0	0	0	0	0	0	0	0	0	0	0	0	0	0	0	0	0	0	0	0
612	0	0	0	0	0	0	0	0	0	0	0	0	0	0	0	0	0	0	0	0	0	0	0	0	0	0	0	0	0	0	0	0	0	0	0	0
613	0	0	0	0	0	0	0	0	0	0	0	0	0	0	0	0	0	0	0	0	0	0	0	0	0	0	0	0	0	0	0	0	0	0	0	0
614	0	0	0	0	0	0	0	0	0	0	0	0	0	0	0	0	0	0	0	0	0.00719496	0	0	0	0	0	0	0	0.00414444	0	0	0.00776008	0	0	0	0
615	0	0	0	0	0	0	0	0	0	0	0	0	0	0	0	0	0	0	0	0	0	0	0.00299635	0.00304492	0	0	0	0	0	0	0	0	0	0	0	0
616	0	0	0	0	0	0	0	0	0	0	0	0	0	0	0	0	0	0	0	0	0	0	0	0	0	0	0	0	0	0	0	0	0	0	0	0
617	0	0	0	0	0	0	0	0	0	0	0	0	0	0	0	0	0	0	0	0	0	0	0	0	0	0	0	0	0	0	0	0	0	0	0.00234654	0
618	0	0	0	0	0	0	0	0	0	0	0	0	0	0	0	0	0	0	0	0	0	0	0	0	0	0	0	0	0	0	0	0	0	0	0.00254883	0
619	0	0	0	0	0	0	0	0	0	0	0	0	0	0	0	0	0	0	0	0	0	0	0	0	0	0	0	0	0	0	0	0	0	0	0	0
620	0.00117504	0	0	0	0	0.00080984	0	0	0	0	0	0	0	0	0	0	0	0	0	0.00518957	0	0	0	0	0	0.00272428	0	0	0	0	0	0	0	0	0.00402553	0
621	0	0	0	0	0	0	0	0	0	0	0.00157402	0	0	0	0	0	0	0	0	0	0	0	0	0	0	0	0	0	0	0	0	0	0	0	0	0
622	0	0	0	0	0	0	0	0	0	0	0	0	0	0	0	0	0	0	0	0	0	0	0	0	0	0	0	0	0	0	0	0	0	0	0	0
623	0	0	0	0	0	0	0	0	0	0	0	0	0	0	0	0	0	0	0	0	0	0	0	0	0	0	0	0	0	0	0	0	0	0	0	0
624	0	0	0	0	0	0	0	0	0	0	0	0	0	0	0	0	0	0	0	0	0.00284045	0	0	0.00181713	0	0	0	0	0	0	0	0	0	0	0	0
625	0	0	0	0	0	0	0	0	0	0	0	0	0	0	0	0	0	0	0	0	0	0	0	0	0	0	0	0	0	0	0	0	0	0	0	0.00496399
626	0	0	0	0	0	0	0	0	0.00107503	0	0	0	0	0	0	0	0	0	0	0	0	0	0	0	0	0	0	0	0	0	0	0	0	0	0	0
627	0	0	0	0	0	0	0	0	0	0.000851305	0	0	0	0	0	0	0	0	0	0	0	0	0	0	0	0	0	0	0	0	0	0	0	0	0	0.00415748
628	0	0	0	0	0	0	0	0	0	0	0	0	0	0	0	0	0	0	0	0	0	0	0	0	0	0	0	0	0	0	0	0	0	0	0	0
629	0	0	0	0	0	0	0	0	0	0	0	0	0	0	0	0	0	0	0	0	0	0	0	0	0	0	0	0	0	0	0	0	0	0	0	0
630	0	0	0	0	0	0	0	0	0	0	0	0	0	0	0	0	0	0	0	0.00351089	0	0	0	0	0	0	0	0	0	0	0	0	0	0	0	0
631	0	0	0	0	0	0	0	0.0014059	0	0	0	0	0	0	0	0	0	0	0	0	0	0	0	0	0	0	0	0	0	0	0	0	0	0	0	0
632	0	0	0	0	0	0	0	0	0	0	0	0	0	0	0	0	0	0	0	0	0	0	0	0	0	0	0	0	0	0	0	0	0	0	0.00256906	0
633	0	0	0	0	0	0	0	0.00129775	0	0	0	0	0	0	0	0	0	0	0	0	0	0	0	0	0	0	0	0	0	0	0	0.00315071	0	0	0	0
634	0	0	0	0	0	0	0	0	0	0	0	0	0	0	0	0	0	0	0	0	0	0	0	0.00216091	0	0	0	0	0	0	0	0	0	0	0	0.00732671
635	0	0	0	0	0	0	0	0	0	0	0	0	0	0	0	0	0	0	0	0	0	0	0	0	0	0	0	0	0	0	0	0	0	0	0	0
636	0	0	0	0	0	0	0	0	0	0	0	0	0	0	0	0	0	0	0	0	0	0	0	0	0	0	0	0	0	0	0	0	0	0	0	0
637	0	0	0	0	0	0	0	0	0	0	0	0	0	0	0	0	0	0	0	0	0	0	0	0	0	0	0	0	0	0	0	0	0	0	0	0
638	0	0	0	0	0	0	0	0	0	0	0	0	0	0	0	0	0	0	0	0	0	0	0	0	0	0	0	0	0	0	0	0	0	0	0	0
639	0	0	0	0	0	0	0	0	0	0	0	0	0	0	0	0	0	0	0	0.00460613	0	0	0	0	0	0.00262998	0	0	0	0	0	0	0	0	0	0
640	0	0	0	0	0	0	0	0	0	0	0	0	0	0	0	0	0	0	0	0	0.00284045	0	0	0	0	0	0	0	0	0	0	0.00227551	0	0	0	0
641	0	0	0	0	0	0	0	0	0	0	0	0	0	0	0	0	0	0	0	0	0	0	0	0	0	0	0	0	0	0	0	0	0	0	0	0
642	0	0	0	0	0	0	0	0	0	0	0	0	0	0	0	0	0	0	0	0	0	0	0	0	0	0	0	0	0	0	0	0	0	0	0	0
643	0	0	0	0	0	0	0	0	0	0	0	0	0	0	0	0	0	0	0	0	0	0	0	0	0	0	0	0	0	0	0	0	0	0	0	0
644	0	0	0	0	0	0	0	0	0	0	0	0	0	0	0	0	0	0	0	0	0	0	0	0	0	0	0	0	0	0	0	0	0	0	0	0.00407797
645	0	0	0	0	0	0	0	0	0	0	0	0	0	0	0	0	0	0	0	0	0	0	0	0	0	0	0	0	0	0	0	0	0	0	0	0
646	0	0	0	0	0	0	0	0	0	0	0	0	0	0	0	0	0	0	0	0	0	0	0	0	0	0	0	0	0	0	0	0	0	0	0	0
647	0	0	0	0	0	0	0	0	0	0	0	0	0	0	0	0	0	0	0	0	0	0	0	0	0	0	0	0	0	0	0	0	0	0	0	0
648	0	0	0	0	0	0	0	0	0	0	0	0	0	0	0	0	0	0	0	0	0	0	0	0	0	0	0	0	0	0	0	0	0	0	0	0
649	0	0	0	0	0	0	0	0	0	0	0	0	0	0	0	0	0	0	0	0	0	0	0	0	0	0	0	0	0	0	0	0	0	0	0	0
650	0	0	0	0	0	0	0	0	0	0	0	0	0	0	0	0	0	0	0	0	0	0	0	0	0	0	0	0	0	0	0	0	0	0	0.00297363	0
651	0	0	0	0	0	0	0	0	0	0	0	0	0	0	0	0	0	0	0	0	0	0	0	0	0	0	0	0	0	0	0	0	0	0	0	0
652	0	0	0	0	0	0	0	0	0	0	0	0	0	0	0	0	0	0	0	0	0	0	0	0	0	0	0	0	0	0	0	0	0	0	0	0
653	0	0	0	0	0	0	0	0	0	0	0	0	0	0	0	0	0	0	0	0	0	0	0	0	0	0	0	0	0	0	0	0	0	0	0	0
654		0	0	0	0		0	0	0	0		0	0	0		0	0	0	0	0	0	0	0	0	0	0	0	0	0	0	0	0	0	0	0	0
655		0	0	0	0		0	0	0	0		0	0	0		0	0	0	0	0	0	0	0	0	0	0	0	0	0	0	0	0	0	0	0	0
656		0	0	0	0		0	0	0	0		0	0	0		0	0	0	0	0	0	0	0	0	0	0	0	0	0	0	0	0	0	0	0	0
657		0	0	0	0		0	0	0	0		0	0	0		0	0	0	0	0	0	0	0	0	0	0	0	0	0	0	0	0	0	0	0	0
658		0	0	0	0		0	0	0	0		0	0	0		0	0	0	0	0	0	0	0	0	0	0	0	0	0	0	0	0	0	0	0	0
659		0	0	0	0		0	0	0	0		0	0	0		0	0	0	0	0	0	0	0	0	0	0	0	0	0	0	0	0	0	0	0	0
660		#VALUE!	#VALUE!	#VALUE!	#VALUE!		#VALUE!	#VALUE!	#VALUE!	#VALUE!		#VALUE!	#VALUE!	#VALUE!		#VALUE!	#VALUE!	#VALUE!	#VALUE!	#VALUE!	#VALUE!	#VALUE!	#VALUE!	#VALUE!	#VALUE!	#VALUE!	#VALUE!	#VALUE!	#VALUE!	#VALUE!	#VALUE!	#VALUE!	#VALUE!	#VALUE!	#VALUE!	0.00830361

## Sheet: NORMALIZED (onlyHha)
	H-B22	H-B23	H-J4P	H-J5S	H-M21	H-M25	H-M26	H-P10	H-P5	H-S11	H2-S14	H_B24	H_J3S_30	H_S13
51	0	0	0	0	0	0	0	0	0	0	0	0	0	0
52	0	0	0	0	0	0.00466099	0.00531634	0	0	0	0	0	0	0
53	0	0	0	0	0	0	0	0	0	0.00574475	0	0	0	0
54	0	0	0	0	0	0	0	0	0	0	0	0	0	0
55	0	0	0	0	0	0	0	0	0	0.00282356	0	0	0	0
56	0	0	0	0	0	0	0	0	0	0	0	0	0	0
57	0	0	0	0	0	0.00349574	0.00308176	0	0	0	0	0	0	0
58	0	0	0	0	0	0	0	0	0	0	0	0	0	0
59	0	0	0	0	0	0	0	0	0	0	0	0.0285046	0	0
60	0	0	0	0	0	0	0	0	0	0	0	0	0	0
61	0	0	0	0	0	0	0	0	0	0	0	0	0	0
62	0	0	0	0	0	0	0	0	0	0	0	0	0	0
63	0	0	0	0	0	0	0	0	0	0	0	0	0	0
64	0	0	0	0	0	0	0	0	0	0	0	0	0	0
65	0	0	0	0	0	0	0	0	0	0	0	0.0208413	0	0
66	0	0	0	0	0	0	0	0	0	0	0	0	0	0
67	0	0	0	0	0	0	0	0	0	0.0036421	0	0	0	0
68	0	0	0	0	0	0	0	0	0	0	0	0	0	0
69	0	0	0	0	0	0	0	0	0	0	0	0	0	0
70	0	0	0	0	0	0.0072988	0.00713347	0	0	0.00282356	0	0	0.0025089	0
71	0	0	0	0	0	0	0	0	0	0	0	0	0	0
72	0	0	0	0	0	0.00189513	0.00169435	0	0	0	0	0	0	0
73	0	0	0	0	0	0	0	0	0	0	0	0	0	0
74	0	0	0	0	0	0	0	0	0	0	0	0	0	0
75	0	0	0	0	0	0	0	0	0	0	0	0	0	0
76	0	0	0.00242589	0	0	0	0	0	0.0021899	0	0	0	0	0
77	0	0	0	0	0	0	0	0	0	0	0	0	0	0
78	0	0	0	0	0	0	0	0	0	0	0	0	0	0
79	0	0	0	0	0	0.0106025	0.00886466	0	0	0	0	0	0	0
80	0	0	0	0	0	0	0	0	0	0	0	0	0	0
81	0	0	0	0	0	0	0	0	0.001907	0	0	0.13425	0	0
82	0	0	0	0	0	0.00847686	0.00577062	0	0	0	0	0	0	0
83	0	0	0	0	0	0.00513477	0	0	0	0	0	0.0229255	0	0
84	0	0	0	0	0	0	0	0	0	0	0	0	0	0
85	0	0	0	0	0	0	0	0	0	0	0	0	0	0
86	0	0	0	0	0	0	0	0	0	0	0	0	0	0
87	0	0	0	0	0	0	0.0213268	0	0	0	0	0	0	0
88	0	0	0	0	0	0.120379	0.0875048	0	0	0	0	0	0	0
89	0	0	0	0	0	0	0	0	0	0	0	0	0	0
90	0	0	0	0	0	0.0236251	0.0181713	0	0	0	0	0	0	0
91	0	0	0	0	0	0	0.00584429	0	0	0	0	0	0	0
92	0	0	0	0	0	0	0	0	0	0	0	0.206586	0	0
93	0	0.00473843	0	0.00498017	0	0	0	0	0.00411786	0.00382984	0.00521807	0	0.00280063	0
94	0	0	0	0.00301563	0	0.115078	0.0833917	0	0	0	0.00372884	0.0215467	0.00385087	0
95	0	0	0	0	0	0.0041616	0.0029467	0	0	0	0	0	0	0
96	0	0	0	0	0	0	0	0	0	0	0	0	0	0
97	0	0	0	0	0	0	0	0	0	0	0	0	0	0
98	0	0	0	0	0	0	0	0	0	0	0	0	0	0
99	0	0	0	0	0	0.00355977	0.00443233	0	0	0	0	0	0.00227551	0
100	0	0	0.00568089	0	0	0	0	0	0.00479893	0	0	0	0	0
101	0	0	0	0	0	0	0	0	0	0	0	0	0	0
102	0	0	0.0027125	0	0	0	0.00216091	0	0.00244138	0	0	0.0271258	0	0
103	0	0	0	0	0	0.039977	0.0282269	0	0	0	0.0023666	0	0	0
104	0	0	0	0	0	0	0	0	0	0.00510645	0	0	0	0
105	0	0	0	0.00613136	0	0	0	0	0	0	0.00514881	0	0.00221717	0
106	0	0	0	0.00292804	0	0	0	0	0	0.0048286	0.00262058	0	0	0
107	0	0	0	0	0	0	0	0	0	0	0	0	0	0
108	0	0	0	0.00284045	0	0	0	0	0	0	0.00262058	0	0.0025089	0
109	0	0	0	0	0	0	0	0	0	0	0	0	0	0
110	0	0	0	0	0	0	0	0	0.00224229	0	0	0	0	0
111	0	0	0	0.00284045	0	0	0.00174347	0	0	0	0.00245896	0	0.00280063	0
112	0	0	0	0	0	0	0	0	0	0	0	0	0	0
113	0	0	0	0	0	0	0	0	0	0	0	0	0	0
114	0	0	0	0	0	0	0	0	0	0	0	0	0.00221717	0
115	0	0	0	0.00355369	0	0	0	0	0	0	0	0	0.00297567	0
116	0	0	0	0	0	0	0	0	0	0.00391995	0.00354413	0	0	0
117	0	0	0.00369514	0.00506776	0	0	0	0	0.00393973	0	0	0	0.00431764	0
118	0	0	0	0	0	0	0.00281164	0	0	0	0.00591074	0	0	0
119	0	0	0	0	0	0	0	0	0	0	0	0	0	0
120	0	0	0	0.00729507	0	0	0	0	0	0	0	0	0.00262559	0
121	0	0	0.00324476	0	0	0	0	0	0	0	0.00401746	0	0	0
122	0	0	0	0	0	0	0	0	0	0	0.00300155	0	0	0
123	0	0	0	0	0	0	0	0	0	0	0	0	0	0
124	0	0	0	0	0	0	0	0	0	0	0	0	0	0
125	0	0	0	0	0	0	0	0	0	0	0	0	0	0
126	0	0	0	0	0	0.00343172	0.00606529	0	0	0	0	0	0.00280063	0
127	0	0	0	0.00275286	0	0	0	0	0	0	0	0	0	0
128	0	0	0	0	0	0	0	0	0	0.00310142	0	0	0.00262559	0
129	0	0	0	0	0	0	0.00169435	0	0	0	0.00205491	0	0.00268394	0
130	0	0	0	0	0	0	0	0	0	0	0	0	0	0
131	0	0	0	0	0	0	0.00254153	0	0	0	0	0	0	0
132	0	0	0	0	0	0	0	0	0	0	0	0	0	0
133	0	0	0	0	0	0.00449453	0.00787015	0	0	0	0.00325552	0	0.00647646	0
134	0	0	0	0	0	0	0	0	0	0	0	0	0	0
135	0	0.00630813	0.0035416	0.00719496	0	0.0018311	0.00270114	0	0.0041912	0	0.00502182	0	0.00624307	0
136	0	0.00742306	0	0.00710737	0	0.00343172	0.00422361	0	0.00211656	0	0.0052758	0.025715	0.00478441	0
137	0	0	0	0	0	0	0	0	0	0.00373972	0	0	0	0
138	0	0	0	0.00444211	0	0	0.00208725	0	0	0	0	0	0	0
139	0	0	0	0	0	0	0	0	0	0	0	0	0	0
140	0	0	0	0	0	0.00172866	0	0	0	0	0	0	0	0
141	0	0	0.00315264	0	0	0	0	0	0.00356252	0.00337176	0	0	0	0
142	0	0	0	0	0	0	0	0	0	0	0	0	0.0023922	0
143	0	0	0	0	0	0	0	0	0	0	0	0	0	0
144	0	0	0.00248731	0	0	0.0550996	0.0810711	0	0.00386638	0	0	0	0	0
145	0	0	0.00367466	0	0	0	0	0	0.00518661	0	0	0	0	0
146	0	0	0.00214953	0	0	0	0	0	0.00251472	0	0	0	0	0
147	0	0	0.00194481	0	0	0.00206159	0	0	0.00239946	0	0.00344023	0	0	0
148	0	0	0.00327547	0.00390405	0	0	0	0	0.00287097	0	0	0.0229255	0	0
149	0	0	0	0.00569341	0	0.00420001	0.00648274	0	0	0	0	0	0.00612638	0
150	0	0.00600006	0	0	0	0	0	0	0	0	0.00467549	0	0	0
151	0.0771084	0.0584602	0	0	0	0	0	0	0	0	0	0.0465884	0	0
152	0	0	0	0.00381646	0	0.00233049	0.0020013	0	0	0	0.0030939	0	0.0041426	0
153	0	0	0.00376679	0	0	0	0	0	0.00472558	0	0	0	0	0
154	0	0	0	0	0	0.0018311	0.00229597	0	0	0	0	0	0.00227551	0
155	0	0	0.00586513	0	0	0.0132787	0.0186993	0	0	0	0.00198564	0	0.00245055	0
156	0	0	0	0	0	0	0	0	0.00661162	0	0	0	0	0
157	0	0	0	0.0034661	0	0.00226647	0.00278709	0	0	0	0.00223962	0	0.00285898	0
158	0	0	0.00324476	0	0	0	0	0	0.00327962	0	0	0	0	0
159	0	0.00488513	0	0.00266527	0	0	0	0	0	0	0.00233197	0	0.00221717	0
160	0	0	0	0	0	0	0	0	0	0	0	0	0	0
161	0	0	0	0	0	0	0	0	0	0	0	0	0	0
162	0	0	0.00212905	0	0	0	0	0	0.00253568	0	0	0	0	0
163	0	0	0.00279438	0	0	0	0	0	0.0030491	0	0	0	0	0
164	0	0	0	0.00506776	0	0.00413599	0.00525495	0	0.00188604	0	0.00369421	0	0.00437598	0
165	0	0	0	0	0	0.00189513	0.00251697	0	0	0	0	0	0	0
166	0	0	0	0	0	0	0	0	0	0	0	0	0	0
167	0	0	0	0	0	0	0	0	0	0	0	0	0	0
168	0	0	0	0	0	0	0	0	0	0	0	0	0	0
169	0	0	0	0	0	0	0	0	0	0	0	0	0	0
170	0	0	0.00436047	0	0	0	0	0	0.00442172	0	0	0	0	0
171	0	0	0	0	0	0	0	0	0	0	0	0	0.0025089	0
172	0	0	0	0	0	0	0	0	0	0	0	0	0	0
173	0	0	0	0	0	0	0	0	0	0	0	0	0	0
174	0	0	0	0	0	0	0	0	0	0	0	0	0	0
175	0	0	0	0	0	0	0	0	0	0	0	0	0	0
176	0	0	0	0	0	0	0	0	0	0.00282356	0	0	0	0
177	0	0	0	0	0	0	0	0	0	0	0	0	0.00916039	0
178	0	0	0	0.00675701	0	0.00295794	0.00449372	0	0	0	0.00625707	0	0	0
179	0.0326976	0.00884605	0	0.0080959	0	0	0	0.0211864	0	0	0	0	0.0127195	0
180	0	0.00773113	0	0	0	0.00557014	0.00680197	0	0	0	0.00686892	0	0.0116109	0
181	0	0.0172227	0	0.0198331	0	0	0	0	0	0	0.0175937	0	0.0214715	0
182	0	0	0.00246684	0	0	0.00889942	0.0119096	0	0.00260902	0	0	0	0	0
183	0	0	0	0	0	0	0	0	0.00621346	0	0	0	0.00227551	0
184	0	0	0.00579348	0	0	0	0	0	0	0	0	0	0	0
185	0	0	0	0	0	0	0	0	0.00447411	0	0	0	0	0
186	0	0	0.0051691	0	0	0	0	0	0	0	0.00207799	0	0	0
187	0	0	0.010328	0	0	0.00276586	0.00217319	0	0.010258	0	0	0	0	0
188	0	0	0	0	0	0.00210001	0	0	0	0	0	0	0	0
189	0	0	0	0.00319081	0	0	0	0	0	0	0.00240124	0	0.00309236	0
190	0	0	0	0	0	0	0	0	0	0	0	0	0	0
191	0	0.0105771	0	0.0182314	0	0	0	0	0	0.00273345	0.0134839	0	0.0182041	0
192	0	0	0	0	0	0.00773417	0.0101661	0	0	0	0	0	0	0
193	0	0	0.0033983	0	0	0	0	0	0.00293384	0	0	0	0.0458603	0.0170472
194	0.0519665	0.0421911	0	0.0500019	0	0.0255586	0.0325488	0	0	0	0.0437418	0.0229255	0	0.0216004
195	0	0	0	0	0	0	0	0	0	0	0	0	0.00542622	0
196	0	0.00773113	0	0.00755784	0	0.00423843	0.00572151	0	0.00188604	0	0.00651105	0	0	0
197	0	0	0	0	0	0	0	0	0	0	0.0023666	0	0.00256724	0
198	0	0	0.0118122	0.00310322	0	0.00253537	0.00293442	0	0.0100903	0	0	0	0	0
199	0.0251419	0	0	0.00310322	0	0.00276586	0.00302037	0	0	0	0.00220498	0	0	0
200	0	0.0078925	0.0436354	0.0045297	0	0.00440489	0.00459194	0.0975453	0.0435047	0	0.0045485	0	0.00548457	0
201	0	0	0	0	0	0	0	0	0	0	0	0	0	0
202	0	0	0.00626433	0.00461729	0	0	0	0	0.00667449	0	0.0023666	0	0	0
203	0	0	0.00316287	0	0	0	0	0	0.00249377	0	0	0	0	0
204	0	0	0.00275344	0.00435452	0	0	0.00203814	0	0	0	0.00436379	0	0.00513449	0
205	0	0	0.00316287	0	0	0	0	0	0.00307006	0	0	0	0	0
206	0	0	0.00534311	0	0	0	0	0	0.00533331	0	0	0	0	0
207	0	0	0	0	0	0.00162622	0.00197675	0	0	0	0.00218189	0	0.00268394	0
208	0	0	0	0	0	0.0028683	0.00408855	0	0	0	0.0027822	0	0.00361748	0
209	0	0	0	0	0	0	0	0	0	0	0	0	0.00221717	0
210	0	0	0.00182198	0	0	0	0	0	0	0.00346187	0	0	0	0
211	0	0.010269	0	0	0	0	0	0	0	0	0.0084736	0	0	0
212	0	0.00473843	0.00556829	0.00266527	0	0.00436648	0.00454283	0	0.011421	0	0	0	0	0
213	0	0	0.00461636	0	0	0.00160061	0	0	0.00670592	0	0	0	0.00635976	0
214	0.0268246	0.00536925	0.00425811	0	0	0	0.00187852	0.0317943	0.00512375	0.00273345	0	0	0.00262559	0
215	0	0	0	0	0	0	0	0	0	0	0	0	0	0
216	0	0	0	0	0	0	0	0	0	0	0	0	0	0
217	0	0	0	0	0	0	0	0	0	0	0	0	0	0
218	0	0	0	0	0	0	0	0	0	0	0	0.0215467	0	0
219	0	0	0	0	0	0	0	0	0	0	0	0	0	0
220	0.24901	0.245254	0	0.131587	0	0.00396952	0.00293442	0	0.00516566	0.428866	0.183845	0.0542516	0.1489	0.128484
221	0	0	0.154827	0	0	0.111672	0.070242	0.312478	0.215847	0	0	0	0	0
222	0	0	0	0	0	0	0	0	0	0	0	0	0	0
223	0	0	0	0	0	0	0	0	0	0	0	0	0	0
224	0	0	0	0	0	0	0	0	0	0	0	0	0	0
225	0	0	0.00210858	0	0	0	0	0	0	0	0	0	0	0
226	0	0	0.00208811	0.00409175	0	0.00243293	0.0029467	0	0.0028605	0	0.00761931	0	0.00746835	0
227	0	0	0.00327547	0.0079082	0	0	0	0	0.00316436	0	0.00661495	0	0.00717661	0
228	0	0.0168999	0	0.012538	0	0.00507075	0.0120078	0	0	0	0.010667	0	0.0116109	0
229	0	0	0.00244636	0	0	0.00993662	0	0	0.00211656	0	0	0	0	0
230	0	0	0	0	0	0	0	0	0	0	0	0	0	0
231	0	0	0	0.00319081	0	0.00169025	0.00235736	0	0	0	0.00305927	0	0.00367583	0
232	0	0	0.00384867	0	0	0	0	0	0.00308053	0	0	0	0	0
233	0	0	0.00532263	0	0	0	0	0	0.00575243	0	0	0	0	0
234	0	0	0.0106657	0	0	0	0	0	0.00956642	0	0.00202027	0	0	0
235	0	0	0	0.00284045	0	0	0	0	0	0	0.00316317	0	0	0
236	0	0	0	0	0	0.00222806	0.00169435	0	0.00331105	0	0	0	0	0
237	0	0	0.00239519	0	0	0	0	0	0	0	0	0	0	0
238	0	0	0	0	0	0	0	0	0	0	0	0	0	0
239	0.0318398	0.00488513	0	0	0	0.00193354	0.00208725	0	0	0	0	0	0	0
240	0	0	0	0	0	0	0	0	0	0	0	0	0.00297567	0
241	0	0	0	0	0	0	0	0	0	0	0	0	0	0
242	0	0	0	0	0	0	0	0	0	0	0	0	0	0
243	0	0	0	0.00426693	0	0.00322684	0.00376932	0	0	0	0.00347487	0	0.00484276	0
244	0	0	0	0	0	0	0	0	0	0	0	0	0	0
245	0	0	0	0	0	0	0	0	0	0	0	0	0	0
246	0	0	0	0.0034661	0	0	0	0	0	0	0.00258595	0	0.00285898	0
247	0	0	0	0	0	0	0	0	0	0	0	0	0	0
248	0	0	0	0	0	0	0	0	0	0	0	0	0	0
249	0	0	0.00362349	0.00515535	0	0	0	0	0.00348918	0	0.0049641	0	0.00402591	0
250	0	0.00488513	0	0.00461729	0	0.00249696	0.00297126	0	0	0	0.00467549	0	0.00571795	0
251	0	0	0	0	0	0.00256098	0.0035606	0	0	0	0	0	0	0
252	0	0	0.00197552	0	0	0	0	0	0.00207465	0	0	0	0	0
253	0	0	0	0	0	0	0	0	0	0	0	0	0	0
254	0	0	0	0	0	0	0	0	0	0	0	0	0.00309236	0
255	0	0.0118387	0.00351089	0.0118248	0	0	0	0	0.00384543	0	0.011579	0	0.0106774	0
256	0	0	0.00416598	0	0	0.00669697	0.00833671	0	0.00493514	0	0	0	0	0
257	0	0	0	0	0	0	0	0	0	0	0	0	0	0
258	0	0	0	0	0	0	0	0	0	0	0	0	0	0
259	0	0	0.00409433	0	0	0	0	0	0	0	0	0	0	0
260	0.0326976	0.00553062	0	0	0	0	0	0.024021	0.00354157	0	0	0	0.00350079	0
261	0	0	0.0108705	0	0	0	0	0.027557	0.0108447	0	0	0	0	0
262	0	0	0.00190387	0	0	0	0	0	0.0020956	0	0	0	0	0
263	0	0	0	0	0	0	0	0	0	0	0	0	0	0
264	0	0	0	0	0	0	0	0	0	0	0	0	0	0
265	0	0	0	0	0	0	0	0	0	0	0	0	0	0
266	0	0	0	0	0	0	0	0	0	0	0	0	0	0
267	0	0	0	0.00417934	0	0.00279147	0.00262748	0	0	0	0.00354413	0	0.00320906	0
268	0	0	0	0	0	0	0	0	0	0	0	0	0	0
269	0	0	0	0	0	0	0	0	0	0	0	0	0	0
270	0	0	0	0	0	0	0	0	0	0	0	0	0	0
271	0	0	0	0.00461729	0	0.00279147	0.00352376	0	0	0	0.00379811	0	0.00449268	0
272	0	0	0	0	0	0	0	0	0	0	0	0	0	0
273	0	0	0.00384867	0.00329091	0	0.00189513	0.00217319	0	0.00358348	0	0.00347487	0	0.00367583	0
274	0	0	0	0	0	0	0	0	0	0	0	0	0	0
275	0	0	0	0	0	0.00172866	0.00230825	0	0	0	0	0	0	0
276	0	0	0.00188339	0.00435452	0	0.00233049	0.00281164	0	0	0	0.00379811	0	0.0041426	0
277	0	0	0.0039408	0	0	0	0	0	0.00348918	0	0	0	0	0
278	0	0	0	0	0	0	0	0	0	0	0	0	0	0
279	0	0	0.00192434	0	0	0	0	0	0.00195939	0	0	0	0	0
280	0.0326976	0.00616143	0	0	0	0.00179269	0.00179258	0	0	0	0	0	0.00425929	0
281	0	0	0	0	0	0.00172866	0.00201358	0	0	0	0	0	0.00227551	0
282	0	0.00536925	0.00360301	0.00461729	0	0.00426404	0.00465333	0	0.00327962	0	0.0049641	0	0.00536787	0
283	0	0	0	0	0	0	0	0	0	0	0	0	0	0
284	0	0	0	0	0	0	0	0	0	0	0	0	0	0
285	0	0	0	0	0	0	0	0	0	0	0	0	0	0
286	0	0	0	0	0	0	0	0	0	0	0	0	0	0
287	0	0	0	0.00301563	0	0	0	0	0	0	0.00287456	0	0.00256724	0
288	0	0	0.00552735	0	0	0.00176708	0	0	0.00484084	0	0	0	0	0
289	0	0.00473843	0	0.00835867	0	0.00179269	0.00181713	0	0	0	0.00696128	0	0.00507614	0
290	0	0	0	0	0	0	0	0	0	0	0	0	0	0
291	0	0	0	0	0	0	0	0	0	0	0	0	0	0
292	0	0	0	0	0	0	0	0	0	0	0	0	0	0
293	0	0	0	0	0	0	0	0	0	0	0	0	0	0
294	0	0.0107385	0	0.0111115	0	0.00970613	0.0105467	0	0	0	0.0107248	0	0.00898536	0
295	0	0	0	0	0	0	0	0	0	0	0.00202027	0	0.00233386	0
296	0	0	0	0.00426693	0	0.00336769	0.00448144	0	0	0	0.0035095	0	0.00355913	0
297	0	0	0	0	0	0.00486587	0.00552507	0	0	0	0.00287456	0	0	0
298	0	0.00583869	0	0.00969756	0	0.00405916	0.00540229	0	0	0	0.00898155	0	0.00886866	0
299	0	0	0	0	0	0	0	0	0	0	0	0	0	0
300	0.0335225	0.0115307	0.0133066	0.0110239	0	0.00376465	0.00403944	0.0353302	0.00331105	0.00373972	0.0103092	0	0.0116109	0
301	0	0.0154769	0.00320382	0	0	0.00509636	0.00586885	0	0.00535426	0	0	0	0	0
302	0.0251419	0	0.00666353	0.025977	0	0.0123055	0.014844	0	0	0	0.024301	0	0.0252057	0
303	0	0	0.0101335	0	0	0	0	0	0.00840336	0	0	0	0.00297567	0
304	0	0	0.00646905	0	0	0	0	0	0.00528092	0	0.00196255	0	0	0
305	0	0	0.00445259	0	0	0	0	0	0	0	0	0	0	0
306	0	0	0.00630527	0	0	0	0	0	0.00565812	0	0	0	0	0
307	0	0	0.0176261	0	0	0	0	0	0.0142291	0	0	0	0	0
308	0	0	0	0	0	0	0	0.0289597	0	0	0.00218189	0	0	0
309	0	0	0.00273297	0	0	0	0	0	0.00265094	0	0	0	0	0
310	0	0.00758443	0	0.0141397	0	0	0	0	0	0	0.0116714	0	0.0117276	0
311	0	0	0	0	0	0.00619758	0.00766142	0	0	0	0.00258595	0	0.00221717	0
312	0	0	0	0	0	0	0	0	0	0	0	0	0	0
313	0	0	0	0.00284045	0	0	0	0	0.001907	0	0	0	0	0
314	0.0268246	0.00821524	0	0	0	0.00309879	0.00354832	0	0	0	0.0030939	0	0.00361748	0
315	0	0	0	0	0	0	0	0	0	0	0	0	0	0
316	0	0	0.0127641	0	0	0	0	0.024021	0.0100484	0	0	0	0	0
317	0	0	0	0	0	0	0	0	0	0	0	0	0	0
318	0	0	0	0	0	0	0	0	0	0	0	0	0	0
319	0	0	0	0	0	0	0	0	0	0	0	0	0	0
320	0	0.00567732	0.00280462	0	0	0	0	0	0.00342631	0	0	0	0.00396756	0
321	0	0	0	0	0	0	0	0	0	0	0	0	0	0
322	0	0	0	0	0	0	0	0	0	0	0	0	0	0
323	0	0	0.00318334	0	0	0	0	0	0.00266141	0	0	0	0	0
324	0	0	0	0	0	0	0	0	0	0	0	0	0	0
325	0	0	0	0.00372887	0	0	0	0	0	0	0.00356722	0	0.00280063	0
326	0	0	0	0.00292804	0	0	0	0	0	0	0.00274757	0	0	0
327	0	0	0	0.00409175	0	0.0033933	0.00376932	0	0	0	0.0038212	0	0.00449268	0
328	0	0	0	0	0	0	0	0	0	0	0	0	0.00455102	0
329	0	0	0	0.00461729	0	0.00370062	0.00467789	0	0	0	0.00477939	0	0	0
330	0	0	0	0	0	0	0	0	0	0	0	0	0	0
331	0	0	0	0.00329091	0	0.00216403	0.00254153	0	0	0	0.00334788	0	0.00291732	0
332	0	0	0	0	0	0	0	0	0	0	0	0	0	0
333	0	0	0.00301957	0	0	0	0	0	0.00226325	0	0	0	0	0
334	0	0	0	0	0	0	0	0	0	0	0	0	0	0
335	0	0	0.00543523	0	0	0	0	0	0.00403403	0	0	0	0	0
336	0	0	0	0	0	0	0	0	0	0	0	0	0	0
337	0	0	0.00237471	0	0	0	0.00229597	0	0.00191748	0	0	0	0	0
338	0	0	0	0	0	0	0	0	0	0	0	0	0	0
339	0	0	0	0.0258018	0	0	0	0	0	0.00829798	0.0304772	0	0.0112609	0
340	0.0285073	0.00679224	0	0	0	0	0	0	0	0	0	0	0	0
341	0	0	0	0	0	0	0	0	0	0	0	0	0	0
342	0	0.00616143	0	0.005781	0	0	0	0	0	0	0.00505645	0	0.00606803	0
343	0	0.00600006	0.00496438	0.0121001	0	0.00496831	0.00574607	0	0.00307006	0	0	0	0.0107357	0
344	0	0	0.00190387	0	0	0.00694027	0.00865594	0	0.00207465	0	0.0102514	0	0	0
345	0	0	0	0	0	0	0	0	0	0	0	0	0	0
346	0	0	0.00244636	0	0	0	0	0	0	0	0	0	0	0
347	0	0	0	0	0	0	0	0	0	0	0	0	0	0
348	0	0	0.00537381	0	0	0	0	0	0.00470462	0	0	0	0	0
349	0	0	0.00892565	0	0	0	0	0	0.00688405	0	0	0	0	0
350	0	0	0	0	0	0	0	0	0	0	0	0	0	0
351	0	0	0	0	0	0	0	0	0	0	0	0	0	0
352	0	0	0	0	0	0	0	0	0	0	0	0	0	0
353	0	0	0	0.00364128	0	0.00176708	0.00224686	0	0	0	0.00281684	0	0.00355913	0
354	0	0	0	0	0	0	0	0	0	0	0	0	0.00291732	0
355	0	0	0	0	0	0	0	0	0	0	0	0	0	0
356	0	0	0	0	0	0	0	0	0	0	0	0	0.00227551	0
357	0	0	0	0	0	0	0	0	0	0	0	0	0	0
358	0	0	0	0	0	0.00185671	0	0	0	0	0	0	0	0
359	0	0.00600006	0.00313217	0.00666942	0	0.00430245	0.00502167	0	0.00316436	0	0.00730761	0	0.00478441	0
360	0	0.00726168	0	0	0	0	0	0	0.00222134	0	0.00243587	0	0.00437598	0
361	0	0.00600006	0	0.00506776	0	0.00347013	0.00360971	0	0	0	0.00559904	0	0.00425929	0
362	0	0	0	0.00266527	0	0	0.00174347	0	0	0	0.0023666	0	0.00215882	0
363	0	0	0	0	0	0	0	0	0	0	0.00233197	0	0	0
364	0	0	0	0	0	0	0	0	0	0	0	0	0	0
365	0	0	0.0059982	0	0	0	0	0	0.00537522	0	0	0	0	0
366	0	0	0	0	0	0	0	0	0	0	0	0	0	0
367	0	0	0.0042274	0	0	0	0	0	0.00321675	0	0	0	0	0
368	0	0	0.00246684	0	0	0	0	0	0.00193843	0	0	0	0	0
369	0	0	0.00194481	0	0	0	0	0	0	0	0	0	0	0
370	0	0	0	0	0	0	0	0	0	0	0	0	0	0
371	0	0	0	0	0	0	0	0	0	0	0	0	0	0
372	0	0	0	0	0	0	0	0	0	0	0	0	0	0
373	0	0	0	0	0	0	0	0	0	0	0	0	0	0
374	0	0	0	0	0	0	0	0	0	0	0	0	0	0
375	0	0	0.00241566	0	0	0	0	0	0.00247281	0	0	0	0	0
376	0	0	0	0	0	0	0	0	0	0	0	0	0	0
377	0	0	0	0.0045297	0	0.00185671	0.00256609	0	0	0	0.00427143	0	0.00303402	0
378	0	0.00726168	0	0.012538	0	0.00656892	0.00763687	0	0	0	0.0120524	0	0.010444	0
379	0	0	0	0	0	0	0	0	0	0	0	0	0	0
380	0	0.00600006	0	0	0	0	0	0	0	0	0.00249359	0	0.00408425	0
381	0	0	0	0.0363002	0	0	0	0	0	0.0171441	0.0451617	0	0.010269	0.0250035
382	0	0	0	0	0	0	0	0	0	0	0	0	0	0
383	0	0	0.006684	0	0	0	0	0	0.00541713	0	0	0	0	0
384	0	0.0101077	0.0235936	0.0164546	0	0	0	0.0282583	0.015717	0	0.0140842	0	0.00635976	0
385	0	0.00915412	0	0.0119124	0	0.00366221	0.00376932	0	0	0	0.0104361	0	0.0082852	0
386	0	0.00915412	0.0200315	0.010586	0	0.00212562	0.00195219	0.0395675	0.021417	0	0.00945487	0	0	0
387	0	0.0129537	0	0.0152033	0	0.00293233	0.00315543	0	0	0	0.0134839	0	0.0111442	0
388	0	0	0	0	0	0	0	0	0	0	0	0	0	0
389	0	0	0	0	0	0	0	0	0.00188604	0	0	0	0	0
390	0	0	0.0183528	0	0	0	0	0.024021	0.0147426	0	0	0	0	0
391	0	0	0.0144735	0.00586859	0	0	0	0.0233197	0.0128356	0	0.00547205	0	0.00309236	0
392	0	0	0.00530216	0.00426693	0	0	0	0	0	0	0.00376348	0	0.00227551	0
393	0	0	0.018404	0	0	0.00293233	0.00304492	0.027557	0.0143339	0	0.00214726	0	0	0
394	0	0	0	0	0	0	0	0	0	0	0	0	0	0
395	0	0	0	0	0	0.00179269	0	0	0	0	0	0	0	0
396	0	0	0	0.00266527	0	0.00169025	0.00185397	0	0	0	0.00240124	0	0.0023922	0
397	0	0	0	0	0	0.00189513	0.00249242	0	0	0	0	0	0.00256724	0
398	0	0	0	0.00586859	0	0.00332928	0.00417449	0	0	0	0.00499873	0	0.00606803	0
399	0	0	0.00244636	0.00461729	0	0	0	0	0.00222134	0	0	0	0.00466772	0
400	0.0360301	0.00931549	0.00218023	0.0080959	0	0.00423843	0.00443233	0	0.00195939	0.00273345	0	0	0.00793512	0
401	0	0	0	0	0	0.00873295	0.00947856	0	0	0	0.00841588	0	0	0
402	0	0	0.0039408	0	0	0	0	0	0.00258807	0	0	0	0	0
403	0	0	0.00316287	0	0	0	0	0	0.00201178	0	0	0	0	0
404	0	0	0.00656117	0	0	0	0	0	0.00437981	0	0	0	0	0
405	0	0	0.00449353	0	0	0	0	0	0.0029548	0	0	0	0	0
406	0	0	0.00416598	0	0	0	0	0	0	0	0	0	0	0
407	0	0	0.0116074	0	0	0	0	0.0233197	0.00902156	0	0	0	0	0
408	0	0	0	0	0	0	0	0	0	0	0	0	0	0
409	0.0276495	0.0423378	0	0	0	0.0122799	0.00848404	0	0	0	0	0	0.00355913	0
410	0	0	0	0.00870904	0	0	0	0	0	0	0.00923553	0	0	0
411	0	0	0	0.00426693	0	0	0	0	0	0	0.0030939	0	0.00361748	0
412	0	0	0	0	0	0	0.00181713	0	0	0	0	0	0.00227551	0
413	0	0	0	0	0	0	0	0	0	0	0	0	0	0
414	0	0.00693894	0	0	0	0	0	0.0211864	0	0	0	0	0.00396756	0
415	0	0	0.0103382	0	0	0	0	0	0.00770133	0	0	0	0	0
416	0	0	0	0	0	0	0	0	0	0	0	0	0	0
417	0	0	0.00206764	0.00390405	0	0	0	0	0	0	0.00322089	0	0.00291732	0
418	0	0	0	0	0	0	0	0	0	0	0	0	0	0
419	0	0	0.00194481	0	0	0.00376465	0.00324137	0	0	0	0	0	0	0
420	0	0.00600006	0	0	0	0.0033933	0.00329048	0	0	0	0.00202027	0	0.0032674	0
421	0	0	0	0.00301563	0	0	0	0	0	0	0.00271294	0	0	0
422	0	0	0	0	0	0	0	0	0	0	0	0	0	0
423	0	0	0.0388962	0.005781	0	0	0	0.071391	0.038601	0	0	0	0.00420095	0
424	0	0	0	0.00630654	0	0.00326525	0.00372021	0	0	0	0.00458313	0	0.00525118	0
425	0	0	0	0	0	0.00249696	0.00308176	0	0	0	0.0053797	0	0	0
426	0	0	0	0	0	0	0	0	0	0	0	0	0	0
427	0	0	0.00269202	0	0	0	0	0	0.0021899	0	0	0	0	0
428	0	0	0	0	0	0	0	0	0	0	0	0	0	0
429	0	0	0.0043707	0	0	0	0	0	0	0	0	0	0	0
430	0	0	0	0	0	0	0	0	0.00342631	0	0	0	0	0
431	0	0	0.00436047	0	0	0	0	0	0.00360443	0	0	0	0	0
432	0	0	0	0.00355369	0	0	0	0	0	0	0.00220498	0	0	0
433	0	0	0	0	0	0	0	0	0	0	0	0	0	0
434	0	0	0	0	0	0	0	0	0	0	0	0	0	0
435	0	0	0	0	0	0	0	0	0	0	0.00214726	0	0.00221717	0
436	0	0	0	0	0	0	0	0	0	0	0	0	0	0
437	0	0	0	0	0	0	0	0	0	0	0	0	0	0
438	0	0	0	0.00301563	0	0.00160061	0	0	0	0	0.00274757	0	0.00262559	0
439	0	0	0	0	0	0	0.00171891	0	0	0	0	0	0	0
440	0.0293322	0.00773113	0	0	0	0	0	0	0	0.00282356	0	0	0.00449268	0
441	0	0	0	0	0	0	0	0	0	0	0	0	0	0
442	0	0	0.00239519	0	0	0	0	0	0.00207465	0	0	0	0.00350079	0
443	0	0	0	0	0	0.00172866	0.0022223	0	0	0	0	0	0	0
444	0	0	0.00254872	0	0	0	0	0	0.00266141	0	0	0	0	0
445	0	0	0	0	0	0	0	0	0	0	0	0	0	0
446	0	0	0	0	0	0	0	0	0	0	0	0	0	0
447	0	0	0	0.00284045	0	0	0	0	0.00184413	0	0	0	0.0032674	0
448	0	0	0.00275344	0.00586859	0	0	0.00179258	0	0.00191748	0	0.00436379	0	0.00688488	0
449	0	0.00773113	0	0	0	0.00272745	0.00324137	0	0	0	0	0	0	0
450	0	0	0	0	0	0	0	0	0	0	0	0	0.00390921	0
451	0.0477762	0.0617757	0.0150979	0.0172554	0	0	0	0.0303916	0.0117458	0.00455825	0.0181363	0	0.00530953	0
452	0	0	0	0	0	0.0211153	0.0138249	0	0	0	0	0	0	0
453	0	0	0.00235424	0.00889673	0	0	0	0	0	0	0.00711136	0	0.00694323	0
454	0	0	0.0039408	0	0	0.00459697	0.00566012	0	0.0023366	0	0	0	0	0
455	0	0	0	0	0	0	0	0	0	0	0	0	0	0
456	0	0	0	0.0034661	0	0	0	0	0	0	0.00274757	0	0.00268394	0
457	0	0	0.00290698	0	0	0.00189513	0.00197675	0	0.00203273	0	0	0	0	0
458	0	0	0	0	0	0	0	0	0	0	0	0	0	0
459	0	0	0.00720603	0	0	0	0	0	0	0	0	0	0	0
460	0.0318398	0.0164305	0	0.010586	0	0.00550611	0.0072317	0.024021	0.00498753	0.00273345	0.0093048	0	0.010269	0
461	0	0	0	0	0	0	0	0	0	0	0	0	0	0
462	0	0.00553062	0.00275344	0.00479247	0	0.00449453	0.00493573	0	0.00212704	0	0.00467549	0	0.00542622	0
463	0	0	0	0	0	0	0	0	0	0	0	0	0	0
464	0	0	0	0	0	0	0	0	0	0	0	0	0	0
465	0	0	0	0.00364128	0	0	0	0	0	0	0.00296691	0	0.00309236	0
466	0	0	0.00669424	0	0	0	0	0	0.00500849	0	0	0	0	0
467	0	0	0	0	0	0	0	0	0	0	0	0	0	0
468	0	0	0.00522028	0	0	0	0	0	0.00367778	0	0	0	0	0
469	0	0	0	0	0	0	0	0	0	0	0	0	0	0
470	0	0	0	0	0	0	0	0	0	0	0	0	0	0
471	0	0	0.00195504	0	0	0	0	0	0.00186509	0	0	0	0	0
472	0	0	0	0	0	0	0	0	0	0	0	0	0	0
473	0	0	0	0	0	0	0	0	0	0	0	0	0	0
474	0	0	0	0	0	0	0	0	0	0	0	0	0	0
475	0	0	0	0	0	0	0	0	0	0	0	0	0	0
476	0	0	0	0	0	0	0	0	0	0	0	0	0	0
477	0	0	0	0	0	0	0	0	0	0	0	0	0	0
478	0	0	0	0	0	0	0	0	0	0	0	0	0	0
479	0	0	0	0.00461729	0	0	0.00376932	0	0	0	0.00389047	0	0.00320906	0
480	0.0293322	0.0104157	0	0	0	0.00409757	0	0	0	0.00291368	0	0	0.00484276	0
481	0	0	0	0	0	0.00195915	0	0	0	0	0.00223962	0	0	0
482	0	0	0	0	0	0	0	0	0	0	0	0	0	0
483	0	0	0	0	0	0	0	0	0	0	0	0	0	0
484	0	0	0	0	0	0	0	0	0	0	0	0	0	0
485	0	0	0.00335735	0.005781	0	0.00316281	0.00365882	0	0.00205369	0	0.00442151	0	0.00455102	0
486	0	0	0	0.00266527	0	0	0.00187852	0	0	0	0	0	0.00233386	0
487	0	0	0	0	0	0.00169025	0	0	0	0	0	0	0	0
488	0	0	0	0	0	0	0	0	0	0	0	0	0	0
489	0	0	0	0.00426693	0	0	0	0	0	0	0.0030939	0	0.0032674	0
490	0	0	0	0	0	0.00189513	0.00251697	0	0	0	0.00296691	0	0.00274228	0
491	0	0	0.00658164	0	0	0	0	0	0.00386638	0	0	0	0	0
492	0	0	0.00280462	0	0	0	0	0	0	0	0	0	0	0
493	0	0	0	0	0	0	0	0	0	0	0	0	0	0
494	0	0	0	0	0	0	0	0	0	0	0	0	0	0
495	0	0	0.00250778	0	0	0	0	0	0	0	0	0	0	0
496	0	0	0	0	0	0	0	0	0.00198034	0	0	0	0	0
497	0	0	0	0	0	0	0	0	0	0	0	0	0	0
498	0	0	0	0	0	0	0	0	0	0	0	0	0	0
499	0	0.00553062	0	0.00755784	0	0	0	0	0	0	0.0074346	0	0.00857693	0
500	0	0	0	0.00266527	0	0.00606953	0.00654413	0	0	0	0	0	0	0
501	0	0	0	0	0	0	0	0	0	0	0	0	0	0
502	0	0	0	0	0	0	0	0	0	0	0	0	0	0
503	0	0	0	0	0	0	0	0	0	0	0	0	0.0025089	0
504	0	0	0	0	0	0	0	0	0	0	0	0	0	0
505	0	0	0.0075131	0	0	0	0	0	0.00421216	0	0	0	0.00379252	0
506	0	0	0	0.00550571	0	0.00229208	0.00265203	0	0	0	0.0038212	0	0	0
507	0	0	0.00208811	0	0	0	0	0	0	0	0	0	0	0
508	0	0	0	0	0	0	0	0	0	0	0	0	0	0
509	0	0	0.00182198	0	0	0	0	0	0	0	0	0	0	0
510	0	0	0	0	0	0	0	0	0	0	0	0	0	0
511	0	0	0	0	0	0	0	0	0	0	0	0	0	0
512	0	0	0.00507697	0.0055933	0	0.00193354	0.00229597	0	0.00379304	0	0.00360186	0	0.00350079	0
513	0	0	0	0	0	0	0	0	0	0	0	0	0	0
514	0	0.00553062	0	0.00390405	0	0	0.00195219	0	0	0	0.00296691	0	0.00460937	0
515	0	0	0	0	0	0	0	0	0	0	0	0	0	0
516	0	0	0.00233377	0	0	0	0	0	0	0	0	0	0	0
517	0	0	0.00429905	0	0	0	0	0	0.00193843	0	0	0	0	0
518	0	0	0.00579348	0	0	0	0	0	0.0028605	0	0	0	0	0
519	0	0	0	0	0	0	0	0	0	0	0	0	0	0
520	0.0285073	0.011692	0.00280462	0	0	0.00203598	0	0	0.00184413	0.00282356	0	0	0.00600969	0
521	0	0	0	0	0	0.00185671	0	0	0	0	0	0	0	0
522	0	0	0	0	0	0.00203598	0.00174347	0	0	0	0	0	0	0
523	0	0	0	0	0	0	0	0	0	0	0	0	0	0
524	0	0	0	0	0	0	0	0	0	0	0	0	0	0
525	0	0	0	0.00621895	0	0	0	0	0	0	0	0	0.00548457	0
526	0	0	0	0	0	0.00303477	0.00278709	0	0	0	0.00439842	0	0	0
527	0	0	0	0	0	0	0.00185397	0	0	0	0	0	0	0
528	0	0	0	0.00835867	0	0	0	0	0	0	0	0	0.00933543	0
529	0	0	0	0	0	0.00372623	0.00429727	0	0	0	0.00591074	0	0	0
530	0	0	0	0	0	0	0	0	0	0	0	0	0	0
531	0	0	0	0	0	0	0	0	0	0	0	0	0	0
532	0	0	0.0063974	0	0	0	0	0	0.00348918	0	0	0	0	0
533	0	0	0	0	0	0	0	0	0	0	0	0	0	0
534	0	0	0	0	0	0	0	0	0.00318531	0	0	0	0	0
535	0	0	0.00528169	0	0	0	0	0	0	0	0	0	0	0
536	0	0	0	0	0	0	0	0	0	0	0	0	0	0
537	0	0	0	0.00319081	0	0	0.00336415	0	0	0	0.00207799	0	0.00437598	0
538	0	0	0	0	0	0.00282989	0	0	0	0	0	0	0	0
539	0	0	0	0.00719496	0	0	0	0	0	0	0.0046524	0	0	0
540	0.0318398	0.00947687	0.00188339	0	0	0.00289391	0.00277481	0	0	0.00273345	0	0	0.00583465	0
541	0	0	0	0	0	0	0	0	0	0	0	0	0	0
542	0	0	0	0	0	0	0	0	0	0	0	0	0	0
543	0	0	0.00371561	0	0	0	0	0	0.00287097	0	0	0	0	0
544	0	0	0	0	0	0	0	0	0	0	0	0	0	0
545	0	0	0.00364396	0	0	0	0	0	0.00188604	0	0	0	0	0
546	0	0	0	0	0	0	0	0	0	0	0	0	0	0
547	0	0.00567732	0	0.00569341	0	0.00195915	0.00224686	0	0	0	0.0046524	0	0.00513449	0
548	0	0	0	0	0	0	0	0	0	0	0	0	0	0
549	0	0	0	0	0	0	0	0	0	0	0	0	0	0
550	0	0	0	0	0	0	0	0	0	0	0	0	0	0
551	0	0	0	0	0	0	0	0	0	0	0	0	0	0
552	0	0	0	0	0	0	0	0	0	0	0	0	0	0
553	0	0	0.00340853	0	0	0	0	0	0.00226325	0	0	0	0	0
554	0	0	0	0.00444211	0	0.00226647	0.00246786	0	0	0	0.00268985	0	0.00641811	0
555	0	0	0	0	0	0	0	0	0	0	0	0	0	0
556	0	0	0	0	0	0	0	0	0	0	0	0	0	0
557	0	0	0	0	0	0	0	0	0	0	0	0	0	0
558	0	0	0	0	0	0	0	0	0	0	0	0	0.00525118	0
559	0	0	0	0	0	0	0	0	0	0	0.00369421	0	0.0105024	0
560	0.036888	0.0112079	0.00375655	0.0109363	0	0.00496831	0.00520584	0	0.00242042	0	0.00860059	0	0	0
561	0	0	0	0	0	0	0	0	0	0	0	0	0	0
562	0	0	0	0	0	0	0	0	0	0	0	0	0	0
563	0	0	0	0	0	0	0	0	0	0	0	0	0	0
564	0	0	0	0	0	0	0	0	0	0	0	0	0	0
565	0	0	0.00340853	0	0	0	0	0	0	0	0	0	0	0
566	0	0	0.00590608	0	0	0	0	0	0.00377208	0	0	0	0	0
567	0	0	0	0	0	0	0	0	0	0	0	0	0	0
568	0	0	0	0	0	0	0	0	0	0	0	0	0	0
569	0	0	0	0	0	0	0	0	0	0	0	0	0	0
570	0	0	0	0.00284045	0	0	0	0	0	0	0	0	0	0
571	0	0	0	0	0	0	0	0	0	0	0	0	0	0
572	0	0	0	0	0	0	0	0	0	0	0	0	0	0
573	0	0	0	0	0	0	0	0	0	0	0	0	0	0
574	0	0	0	0	0	0	0	0	0	0	0	0	0	0
575	0	0	0	0	0	0	0	0	0	0	0	0	0	0
576	0	0	0	0	0	0	0	0	0	0	0	0	0	0
577	0	0	0	0	0	0	0	0	0	0	0	0	0	0
578	0	0	0	0.00541812	0	0.00507075	0.00563557	0	0	0	0.00360186	0	0.0057763	0
579	0	0	0	0	0	0	0	0	0	0	0	0	0	0
580	0.0268246	0.00868468	0	0	0	0.00189513	0	0	0	0.00282356	0.00198564	0	0.00443433	0
581	0	0	0	0	0	0	0	0	0	0	0	0	0	0
582	0	0	0	0	0	0	0	0	0	0	0	0	0	0
583	0	0	0	0	0	0	0	0	0	0	0	0	0	0
584	0	0	0.00728791	0	0	0	0	0	0.00411786	0	0	0	0	0
585	0	0	0	0	0	0	0	0	0	0	0	0	0	0
586	0	0	0	0	0	0	0	0	0	0	0	0	0	0
587	0	0.0064695	0	0.0121001	0	0	0	0	0	0	0.00794256	0	0.0106774	0
588	0	0	0	0	0	0	0	0	0	0	0	0	0	0
589	0	0	0	0	0	0	0	0	0	0	0	0	0	0
590	0	0	0	0	0	0	0	0	0	0	0	0	0	0
591	0	0	0	0	0	0	0	0	0	0	0	0	0	0
592	0	0	0	0	0	0	0	0	0	0	0	0	0	0
593	0	0	0	0	0	0	0	0	0	0	0	0	0	0
594	0	0	0	0	0	0	0	0	0	0	0	0	0	0
595	0	0	0	0	0	0	0	0	0	0	0	0	0	0
596	0	0	0	0	0	0	0	0	0	0	0	0	0	0
597	0	0	0	0	0	0	0	0	0	0	0	0	0	0
598	0	0	0	0	0	0	0	0	0	0	0	0	0	0
599	0	0	0	0	0	0	0	0	0	0	0	0	0	0
600	0	0.00726168	0	0	0	0	0	0	0	0	0	0	0.00309236	0
601	0	0	0	0	0	0	0	0	0	0	0	0	0	0
602	0	0	0	0	0	0	0	0	0	0	0	0	0	0
603	0	0	0	0	0	0	0	0	0	0	0	0	0	0
604	0	0	0	0	0	0	0	0	0	0	0	0	0	0
605	0	0	0	0	0	0	0	0	0	0	0	0	0	0
606	0	0	0	0	0	0	0	0	0	0	0	0	0	0
607	0	0	0	0	0	0	0	0	0	0	0	0	0	0
608	0	0	0	0	0	0	0	0	0	0	0	0	0	0
609	0	0	0	0	0	0	0	0	0	0	0	0	0	0
610	0	0	0	0	0	0	0	0	0	0	0	0	0	0
611	0	0	0	0	0	0	0	0	0	0	0	0	0	0
612	0	0	0	0	0	0	0	0	0	0	0	0	0	0
613	0	0	0	0	0	0	0	0	0	0	0	0	0	0
614	0	0	0	0.00719496	0	0	0	0	0	0	0.00414444	0	0.00776008	0
615	0	0	0	0	0	0.00299635	0.00304492	0	0	0	0	0	0	0
616	0	0	0	0	0	0	0	0	0	0	0	0	0	0
617	0	0	0	0	0	0	0	0	0	0	0	0	0	0
618	0	0	0	0	0	0	0	0	0	0	0	0	0	0
619	0	0	0	0	0	0	0	0	0	0	0	0	0	0
620	0	0	0.00518957	0	0	0	0	0	0.00272428	0	0	0	0	0
621	0	0	0	0	0	0	0	0	0	0	0	0	0	0
622	0	0	0	0	0	0	0	0	0	0	0	0	0	0
623	0	0	0	0	0	0	0	0	0	0	0	0	0	0
624	0	0	0	0.00284045	0	0	0.00181713	0	0	0	0	0	0	0
625	0	0	0	0	0	0	0	0	0	0	0	0	0	0
626	0	0	0	0	0	0	0	0	0	0	0	0	0	0
627	0	0	0	0	0	0	0	0	0	0	0	0	0	0
628	0	0	0	0	0	0	0	0	0	0	0	0	0	0
629	0	0	0	0	0	0	0	0	0	0	0	0	0	0
630	0	0	0.00351089	0	0	0	0	0	0	0	0	0	0	0
631	0	0	0	0	0	0	0	0	0	0	0	0	0	0
632	0	0	0	0	0	0	0	0	0	0	0	0	0	0
633	0	0	0	0	0	0	0	0	0	0	0	0	0.00315071	0
634	0	0	0	0	0	0	0.00216091	0	0	0	0	0	0	0
635	0	0	0	0	0	0	0	0	0	0	0	0	0	0
636	0	0	0	0	0	0	0	0	0	0	0	0	0	0
637	0	0	0	0	0	0	0	0	0	0	0	0	0	0
638	0	0	0	0	0	0	0	0	0	0	0	0	0	0
639	0	0	0.00460613	0	0	0	0	0	0.00262998	0	0	0	0	0
640	0	0	0	0.00284045	0	0	0	0	0	0	0	0	0.00227551	0
641	0	0	0	0	0	0	0	0	0	0	0	0	0	0
642	0	0	0	0	0	0	0	0	0	0	0	0	0	0
643	0	0	0	0	0	0	0	0	0	0	0	0	0	0
644	0	0	0	0	0	0	0	0	0	0	0	0	0	0
645	0	0	0	0	0	0	0	0	0	0	0	0	0	0
646	0	0	0	0	0	0	0	0	0	0	0	0	0	0
647	0	0	0	0	0	0	0	0	0	0	0	0	0	0
648	0	0	0	0	0	0	0	0	0	0	0	0	0	0
649	0	0	0	0	0	0	0	0	0	0	0	0	0	0
650	0	0	0	0	0	0	0	0	0	0	0	0	0	0
651	0	0	0	0	0	0	0	0	0	0	0	0	0	0
652	0	0	0	0	0	0	0	0	0	0	0	0	0	0
653	0	0	0	0	0	0	0	0	0	0	0	0	0	0
654	0	0	0	0	0	0	0	0	0	0	0	0	0	0
655	0	0	0	0	0	0	0	0	0	0	0	0	0	0
656	0	0	0	0	0	0	0	0	0	0	0	0	0	0
657	0	0	0	0	0	0	0	0	0	0	0	0	0	0
658	0	0	0	0	0	0	0	0	0	0	0	0	0	0
659	0	0	0	0	0	0	0	0	0	0	0	0	0	0

## Sheet: statistics
	Pb22	Pb23	Pb24	Ms25	Ms26	Ab10	Ab5	Ab4	Sp5	Sp14	Sp30
51	0	0	0	0	0	0	0	0	0	0	0
52	0	0	0	0	0	0	0	0	0	0	0
53	0	0	0	0	0	0	0	0	0	0	0
54	0	0	0	0	0	0	0	0	0	0	0
55	0	0	0	0	0	0	0	0	0	0	0
56	0	0	0	0	0	0	0	0	0	0	0
57	0	0	0	0	0	0	0	0	0	0	0
58	0	0	0	0	0	0	0	0	0	0	0
59	0	0	1	0	0	0	0	0	0	0	0
60	0	0	0	0	0	0	0	0	0	0	0
61	0	0	0	0	0	0	0	0	0	0	0
62	0	0	0	0	0	0	0	0	0	0	0
63	0	0	0	0	0	0	0	0	0	0	0
64	0	0	0	0	0	0	0	0	0	0	0
65	0	0	1	0	0	0	0	0	0	0	0
66	0	0	0	0	0	0	0	0	0	0	0
67	0	0	0	0	0	0	0	0	0	0	0
68	0	0	0	0	0	0	0	0	0	0	0
69	0	0	0	0	0	0	0	0	0	0	0
70	0	0	0	0	0	0	0	0	0	0	0
71	0	0	0	0	0	0	0	0	0	0	0
72	0	0	0	0	0	0	0	0	0	0	0
73	0	0	0	0	0	0	0	0	0	0	0
74	0	0	0	0	0	0	0	0	0	0	0
75	0	0	0	0	0	0	0	0	0	0	0
76	0	0	0	0	0	0	0	0	0	0	0
77	0	0	0	0	0	0	0	0	0	0	0
78	0	0	0	0	0	0	0	0	0	0	0
79	0	0	0	1	0	0	0	0	0	0	0
80	0	0	0	0	0	0	0	0	0	0	0
81	0	0	1	0	0	0	0	0	0	0	0
82	0	0	0	0	0	0	0	0	0	0	0
83	0	0	1	0	0	0	0	0	0	0	0
84	0	0	0	0	0	0	0	0	0	0	0
85	0	0	0	0	0	0	0	0	0	0	0
86	0	0	0	0	0	0	0	0	0	0	0
87	0	0	0	0	1	0	0	0	0	0	0
88	0	0	0	1	1	0	0	0	0	0	0
89	0	0	0	0	0	0	0	0	0	0	0
90	0	0	0	1	1	0	0	0	0	0	0
91	0	0	0	0	0	0	0	0	0	0	0
92	0	0	1	0	0	0	0	0	0	0	0
93	0	0	0	0	0	0	0	0	0	0	0
94	0	0	1	1	1	0	0	0	0	0	0
95	0	0	0	0	0	0	0	0	0	0	0
96	0	0	0	0	0	0	0	0	0	0	0
97	0	0	0	0	0	0	0	0	0	0	0
98	0	0	0	0	0	0	0	0	0	0	0
99	0	0	0	0	0	0	0	0	0	0	0
100	0	0	0	0	0	0	0	0	0	0	0
101	0	0	0	0	0	0	0	0	0	0	0
102	0	0	1	0	0	0	0	0	0	0	0
103	0	0	0	1	1	0	0	0	0	0	0
104	0	0	0	0	0	0	0	0	0	0	0
105	0	0	0	0	0	0	0	0	0	0	0
106	0	0	0	0	0	0	0	0	0	0	0
107	0	0	0	0	0	0	0	0	0	0	0
108	0	0	0	0	0	0	0	0	0	0	0
109	0	0	0	0	0	0	0	0	0	0	0
110	0	0	0	0	0	0	0	0	0	0	0
111	0	0	0	0	0	0	0	0	0	0	0
112	0	0	0	0	0	0	0	0	0	0	0
113	0	0	0	0	0	0	0	0	0	0	0
114	0	0	0	0	0	0	0	0	0	0	0
115	0	0	0	0	0	0	0	0	0	0	0
116	0	0	0	0	0	0	0	0	0	0	0
117	0	0	0	0	0	0	0	0	0	0	0
118	0	0	0	0	0	0	0	0	0	0	0
119	0	0	0	0	0	0	0	0	0	0	0
120	0	0	0	0	0	0	0	0	0	0	0
121	0	0	0	0	0	0	0	0	0	0	0
122	0	0	0	0	0	0	0	0	0	0	0
123	0	0	0	0	0	0	0	0	0	0	0
124	0	0	0	0	0	0	0	0	0	0	0
125	0	0	0	0	0	0	0	0	0	0	0
126	0	0	0	0	0	0	0	0	0	0	0
127	0	0	0	0	0	0	0	0	0	0	0
128	0	0	0	0	0	0	0	0	0	0	0
129	0	0	0	0	0	0	0	0	0	0	0
130	0	0	0	0	0	0	0	0	0	0	0
131	0	0	0	0	0	0	0	0	0	0	0
132	0	0	0	0	0	0	0	0	0	0	0
133	0	0	0	0	0	0	0	0	0	0	0
134	0	0	0	0	0	0	0	0	0	0	0
135	0	0	0	0	0	0	0	0	0	0	0
136	0	0	1	0	0	0	0	0	0	0	0
137	0	0	0	0	0	0	0	0	0	0	0
138	0	0	0	0	0	0	0	0	0	0	0
139	0	0	0	0	0	0	0	0	0	0	0
140	0	0	0	0	0	0	0	0	0	0	0
141	0	0	0	0	0	0	0	0	0	0	0
142	0	0	0	0	0	0	0	0	0	0	0
143	0	0	0	0	0	0	0	0	0	0	0
144	0	0	0	1	1	0	0	0	0	0	0
145	0	0	0	0	0	0	0	0	0	0	0
146	0	0	0	0	0	0	0	0	0	0	0
147	0	0	0	0	0	0	0	0	0	0	0
148	0	0	1	0	0	0	0	0	0	0	0
149	0	0	0	0	0	0	0	0	0	0	0
150	0	0	0	0	0	0	0	0	0	0	0
151	1	1	1	0	0	0	0	0	0	0	0
152	0	0	0	0	0	0	0	0	0	0	0
153	0	0	0	0	0	0	0	0	0	0	0
154	0	0	0	0	0	0	0	0	0	0	0
155	0	0	0	1	1	0	0	0	0	0	0
156	0	0	0	0	0	0	0	0	0	0	0
157	0	0	0	0	0	0	0	0	0	0	0
158	0	0	0	0	0	0	0	0	0	0	0
159	0	0	0	0	0	0	0	0	0	0	0
160	0	0	0	0	0	0	0	0	0	0	0
161	0	0	0	0	0	0	0	0	0	0	0
162	0	0	0	0	0	0	0	0	0	0	0
163	0	0	0	0	0	0	0	0	0	0	0
164	0	0	0	0	0	0	0	0	0	0	0
165	0	0	0	0	0	0	0	0	0	0	0
166	0	0	0	0	0	0	0	0	0	0	0
167	0	0	0	0	0	0	0	0	0	0	0
168	0	0	0	0	0	0	0	0	0	0	0
169	0	0	0	0	0	0	0	0	0	0	0
170	0	0	0	0	0	0	0	0	0	0	0
171	0	0	0	0	0	0	0	0	0	0	0
172	0	0	0	0	0	0	0	0	0	0	0
173	0	0	0	0	0	0	0	0	0	0	0
174	0	0	0	0	0	0	0	0	0	0	0
175	0	0	0	0	0	0	0	0	0	0	0
176	0	0	0	0	0	0	0	0	0	0	0
177	0	0	0	0	0	0	0	0	0	0	0
178	0	0	0	0	0	0	0	0	0	0	0
179	1	0	0	0	0	1	0	0	0	0	1
180	0	0	0	0	0	0	0	0	0	0	1
181	0	1	0	0	0	0	0	0	1	1	1
182	0	0	0	0	1	0	0	0	0	0	0
183	0	0	0	0	0	0	0	0	0	0	0
184	0	0	0	0	0	0	0	0	0	0	0
185	0	0	0	0	0	0	0	0	0	0	0
186	0	0	0	0	0	0	0	0	0	0	0
187	0	0	0	0	0	0	1	1	0	0	0
188	0	0	0	0	0	0	0	0	0	0	0
189	0	0	0	0	0	0	0	0	0	0	0
190	0	0	0	0	0	0	0	0	0	0	0
191	0	1	0	0	0	0	0	0	1	1	1
192	0	0	0	0	1	0	0	0	0	0	0
193	0	0	0	0	0	0	0	0	0	0	1
194	1	1	1	1	1	0	0	0	1	1	0
195	0	0	0	0	0	0	0	0	0	0	0
196	0	0	0	0	0	0	0	0	0	0	0
197	0	0	0	0	0	0	0	0	0	0	0
198	0	0	0	0	0	0	1	1	0	0	0
199	1	0	0	0	0	0	0	0	0	0	0
200	0	0	0	0	0	1	1	1	0	0	0
201	0	0	0	0	0	0	0	0	0	0	0
202	0	0	0	0	0	0	0	0	0	0	0
203	0	0	0	0	0	0	0	0	0	0	0
204	0	0	0	0	0	0	0	0	0	0	0
205	0	0	0	0	0	0	0	0	0	0	0
206	0	0	0	0	0	0	0	0	0	0	0
207	0	0	0	0	0	0	0	0	0	0	0
208	0	0	0	0	0	0	0	0	0	0	0
209	0	0	0	0	0	0	0	0	0	0	0
210	0	0	0	0	0	0	0	0	0	0	0
211	0	1	0	0	0	0	0	0	0	0	0
212	0	0	0	0	0	0	1	0	0	0	0
213	0	0	0	0	0	0	0	0	0	0	0
214	1	0	0	0	0	1	0	0	0	0	0
215	0	0	0	0	0	0	0	0	0	0	0
216	0	0	0	0	0	0	0	0	0	0	0
217	0	0	0	0	0	0	0	0	0	0	0
218	0	0	1	0	0	0	0	0	0	0	0
219	0	0	0	0	0	0	0	0	0	0	0
220	0	0	0	0	0	0	0	0	0	0	0
221	0	0	0	0	0	0	0	0	0	0	0
222	0	0	0	0	0	0	0	0	0	0	0
223	0	0	0	0	0	0	0	0	0	0	0
224	0	0	0	0	0	0	0	0	0	0	0
225	0	0	0	0	0	0	0	0	0	0	0
226	0	0	0	0	0	0	0	0	0	0	0
227	0	0	0	0	0	0	0	0	0	0	0
228	0	1	0	0	1	0	0	0	1	1	1
229	0	0	0	0	0	0	0	0	0	0	0
230	0	0	0	0	0	0	0	0	0	0	0
231	0	0	0	0	0	0	0	0	0	0	0
232	0	0	0	0	0	0	0	0	0	0	0
233	0	0	0	0	0	0	0	0	0	0	0
234	0	0	0	0	0	0	0	1	0	0	0
235	0	0	0	0	0	0	0	0	0	0	0
236	0	0	0	0	0	0	0	0	0	0	0
237	0	0	0	0	0	0	0	0	0	0	0
238	0	0	0	0	0	0	0	0	0	0	0
239	1	0	0	0	0	0	0	0	0	0	0
240	0	0	0	0	0	0	0	0	0	0	0
241	0	0	0	0	0	0	0	0	0	0	0
242	0	0	0	0	0	0	0	0	0	0	0
243	0	0	0	0	0	0	0	0	0	0	0
244	0	0	0	0	0	0	0	0	0	0	0
245	0	0	0	0	0	0	0	0	0	0	0
246	0	0	0	0	0	0	0	0	0	0	0
247	0	0	0	0	0	0	0	0	0	0	0
248	0	0	0	0	0	0	0	0	0	0	0
249	0	0	0	0	0	0	0	0	0	0	0
250	0	0	0	0	0	0	0	0	0	0	0
251	0	0	0	0	0	0	0	0	0	0	0
252	0	0	0	0	0	0	0	0	0	0	0
253	0	0	0	0	0	0	0	0	0	0	0
254	0	0	0	0	0	0	0	0	0	0	0
255	0	1	0	0	0	0	0	0	1	1	1
256	0	0	0	0	0	0	0	0	0	0	0
257	0	0	0	0	0	0	0	0	0	0	0
258	0	0	0	0	0	0	0	0	0	0	0
259	0	0	0	0	0	0	0	0	0	0	0
260	1	0	0	0	0	1	0	0	0	0	0
261	0	0	0	0	0	1	1	1	0	0	0
262	0	0	0	0	0	0	0	0	0	0	0
263	0	0	0	0	0	0	0	0	0	0	0
264	0	0	0	0	0	0	0	0	0	0	0
265	0	0	0	0	0	0	0	0	0	0	0
266	0	0	0	0	0	0	0	0	0	0	0
267	0	0	0	0	0	0	0	0	0	0	0
268	0	0	0	0	0	0	0	0	0	0	0
269	0	0	0	0	0	0	0	0	0	0	0
270	0	0	0	0	0	0	0	0	0	0	0
271	0	0	0	0	0	0	0	0	0	0	0
272	0	0	0	0	0	0	0	0	0	0	0
273	0	0	0	0	0	0	0	0	0	0	0
274	0	0	0	0	0	0	0	0	0	0	0
275	0	0	0	0	0	0	0	0	0	0	0
276	0	0	0	0	0	0	0	0	0	0	0
277	0	0	0	0	0	0	0	0	0	0	0
278	0	0	0	0	0	0	0	0	0	0	0
279	0	0	0	0	0	0	0	0	0	0	0
280	1	0	0	0	0	0	0	0	0	0	0
281	0	0	0	0	0	0	0	0	0	0	0
282	0	0	0	0	0	0	0	0	0	0	0
283	0	0	0	0	0	0	0	0	0	0	0
284	0	0	0	0	0	0	0	0	0	0	0
285	0	0	0	0	0	0	0	0	0	0	0
286	0	0	0	0	0	0	0	0	0	0	0
287	0	0	0	0	0	0	0	0	0	0	0
288	0	0	0	0	0	0	0	0	0	0	0
289	0	0	0	0	0	0	0	0	0	0	0
290	0	0	0	0	0	0	0	0	0	0	0
291	0	0	0	0	0	0	0	0	0	0	0
292	0	0	0	0	0	0	0	0	0	0	0
293	0	0	0	0	0	0	0	0	0	0	0
294	0	1	0	0	1	0	0	0	1	1	0
295	0	0	0	0	0	0	0	0	0	0	0
296	0	0	0	0	0	0	0	0	0	0	0
297	0	0	0	0	0	0	0	0	0	0	0
298	0	0	0	0	0	0	0	0	0	0	0
299	0	0	0	0	0	0	0	0	0	0	0
300	1	1	0	0	0	1	0	1	1	1	1
301	0	1	0	0	0	0	0	0	0	0	0
302	1	0	0	1	1	0	0	0	1	1	1
303	0	0	0	0	0	0	0	1	0	0	0
304	0	0	0	0	0	0	0	0	0	0	0
305	0	0	0	0	0	0	0	0	0	0	0
306	0	0	0	0	0	0	0	0	0	0	0
307	0	0	0	0	0	0	1	1	0	0	0
308	0	0	0	0	0	1	0	0	0	0	0
309	0	0	0	0	0	0	0	0	0	0	0
310	0	0	0	0	0	0	0	0	1	1	1
311	0	0	0	0	0	0	0	0	0	0	0
312	0	0	0	0	0	0	0	0	0	0	0
313	0	0	0	0	0	0	0	0	0	0	0
314	1	0	0	0	0	0	0	0	0	0	0
315	0	0	0	0	0	0	0	0	0	0	0
316	0	0	0	0	0	1	1	1	0	0	0
317	0	0	0	0	0	0	0	0	0	0	0
318	0	0	0	0	0	0	0	0	0	0	0
319	0	0	0	0	0	0	0	0	0	0	0
320	0	0	0	0	0	0	0	0	0	0	0
321	0	0	0	0	0	0	0	0	0	0	0
322	0	0	0	0	0	0	0	0	0	0	0
323	0	0	0	0	0	0	0	0	0	0	0
324	0	0	0	0	0	0	0	0	0	0	0
325	0	0	0	0	0	0	0	0	0	0	0
326	0	0	0	0	0	0	0	0	0	0	0
327	0	0	0	0	0	0	0	0	0	0	0
328	0	0	0	0	0	0	0	0	0	0	0
329	0	0	0	0	0	0	0	0	0	0	0
330	0	0	0	0	0	0	0	0	0	0	0
331	0	0	0	0	0	0	0	0	0	0	0
332	0	0	0	0	0	0	0	0	0	0	0
333	0	0	0	0	0	0	0	0	0	0	0
334	0	0	0	0	0	0	0	0	0	0	0
335	0	0	0	0	0	0	0	0	0	0	0
336	0	0	0	0	0	0	0	0	0	0	0
337	0	0	0	0	0	0	0	0	0	0	0
338	0	0	0	0	0	0	0	0	0	0	0
339	0	0	0	0	0	0	0	0	1	1	1
340	1	0	0	0	0	0	0	0	0	0	0
341	0	0	0	0	0	0	0	0	0	0	0
342	0	0	0	0	0	0	0	0	0	0	0
343	0	0	0	0	0	0	0	0	1	0	1
344	0	0	0	0	0	0	0	0	0	1	0
345	0	0	0	0	0	0	0	0	0	0	0
346	0	0	0	0	0	0	0	0	0	0	0
347	0	0	0	0	0	0	0	0	0	0	0
348	0	0	0	0	0	0	0	0	0	0	0
349	0	0	0	0	0	0	0	0	0	0	0
350	0	0	0	0	0	0	0	0	0	0	0
351	0	0	0	0	0	0	0	0	0	0	0
352	0	0	0	0	0	0	0	0	0	0	0
353	0	0	0	0	0	0	0	0	0	0	0
354	0	0	0	0	0	0	0	0	0	0	0
355	0	0	0	0	0	0	0	0	0	0	0
356	0	0	0	0	0	0	0	0	0	0	0
357	0	0	0	0	0	0	0	0	0	0	0
358	0	0	0	0	0	0	0	0	0	0	0
359	0	0	0	0	0	0	0	0	0	0	0
360	0	0	0	0	0	0	0	0	0	0	0
361	0	0	0	0	0	0	0	0	0	0	0
362	0	0	0	0	0	0	0	0	0	0	0
363	0	0	0	0	0	0	0	0	0	0	0
364	0	0	0	0	0	0	0	0	0	0	0
365	0	0	0	0	0	0	0	0	0	0	0
366	0	0	0	0	0	0	0	0	0	0	0
367	0	0	0	0	0	0	0	0	0	0	0
368	0	0	0	0	0	0	0	0	0	0	0
369	0	0	0	0	0	0	0	0	0	0	0
370	0	0	0	0	0	0	0	0	0	0	0
371	0	0	0	0	0	0	0	0	0	0	0
372	0	0	0	0	0	0	0	0	0	0	0
373	0	0	0	0	0	0	0	0	0	0	0
374	0	0	0	0	0	0	0	0	0	0	0
375	0	0	0	0	0	0	0	0	0	0	0
376	0	0	0	0	0	0	0	0	0	0	0
377	0	0	0	0	0	0	0	0	0	0	0
378	0	0	0	0	0	0	0	0	1	1	1
379	0	0	0	0	0	0	0	0	0	0	0
380	0	0	0	0	0	0	0	0	0	0	0
381	0	0	0	0	0	0	0	0	1	1	1
382	0	0	0	0	0	0	0	0	0	0	0
383	0	0	0	0	0	0	0	0	0	0	0
384	0	1	0	0	0	1	1	1	1	1	0
385	0	0	0	0	0	0	0	0	1	1	0
386	0	0	0	0	0	1	1	1	1	0	0
387	0	1	0	0	0	0	0	0	1	1	1
388	0	0	0	0	0	0	0	0	0	0	0
389	0	0	0	0	0	0	0	0	0	0	0
390	0	0	0	0	0	1	1	1	0	0	0
391	0	0	0	0	0	1	1	1	0	0	0
392	0	0	0	0	0	0	0	0	0	0	0
393	0	0	0	0	0	1	1	1	0	0	0
394	0	0	0	0	0	0	0	0	0	0	0
395	0	0	0	0	0	0	0	0	0	0	0
396	0	0	0	0	0	0	0	0	0	0	0
397	0	0	0	0	0	0	0	0	0	0	0
398	0	0	0	0	0	0	0	0	0	0	0
399	0	0	0	0	0	0	0	0	0	0	0
400	1	0	0	0	0	0	0	0	0	0	0
401	0	0	0	0	0	0	0	0	0	0	0
402	0	0	0	0	0	0	0	0	0	0	0
403	0	0	0	0	0	0	0	0	0	0	0
404	0	0	0	0	0	0	0	0	0	0	0
405	0	0	0	0	0	0	0	0	0	0	0
406	0	0	0	0	0	0	0	0	0	0	0
407	0	0	0	0	0	1	0	1	0	0	0
408	0	0	0	0	0	0	0	0	0	0	0
409	1	1	0	1	0	0	0	0	0	0	0
410	0	0	0	0	0	0	0	0	0	0	0
411	0	0	0	0	0	0	0	0	0	0	0
412	0	0	0	0	0	0	0	0	0	0	0
413	0	0	0	0	0	0	0	0	0	0	0
414	0	0	0	0	0	1	0	0	0	0	0
415	0	0	0	0	0	0	0	1	0	0	0
416	0	0	0	0	0	0	0	0	0	0	0
417	0	0	0	0	0	0	0	0	0	0	0
418	0	0	0	0	0	0	0	0	0	0	0
419	0	0	0	0	0	0	0	0	0	0	0
420	0	0	0	0	0	0	0	0	0	0	0
421	0	0	0	0	0	0	0	0	0	0	0
422	0	0	0	0	0	0	0	0	0	0	0
423	0	0	0	0	0	1	1	1	0	0	0
424	0	0	0	0	0	0	0	0	0	0	0
425	0	0	0	0	0	0	0	0	0	0	0
426	0	0	0	0	0	0	0	0	0	0	0
427	0	0	0	0	0	0	0	0	0	0	0
428	0	0	0	0	0	0	0	0	0	0	0
429	0	0	0	0	0	0	0	0	0	0	0
430	0	0	0	0	0	0	0	0	0	0	0
431	0	0	0	0	0	0	0	0	0	0	0
432	0	0	0	0	0	0	0	0	0	0	0
433	0	0	0	0	0	0	0	0	0	0	0
434	0	0	0	0	0	0	0	0	0	0	0
435	0	0	0	0	0	0	0	0	0	0	0
436	0	0	0	0	0	0	0	0	0	0	0
437	0	0	0	0	0	0	0	0	0	0	0
438	0	0	0	0	0	0	0	0	0	0	0
439	0	0	0	0	0	0	0	0	0	0	0
440	1	0	0	0	0	0	0	0	0	0	0
441	0	0	0	0	0	0	0	0	0	0	0
442	0	0	0	0	0	0	0	0	0	0	0
443	0	0	0	0	0	0	0	0	0	0	0
444	0	0	0	0	0	0	0	0	0	0	0
445	0	0	0	0	0	0	0	0	0	0	0
446	0	0	0	0	0	0	0	0	0	0	0
447	0	0	0	0	0	0	0	0	0	0	0
448	0	0	0	0	0	0	0	0	0	0	0
449	0	0	0	0	0	0	0	0	0	0	0
450	0	0	0	0	0	0	0	0	0	0	0
451	1	1	0	0	0	1	1	1	1	1	0
452	0	0	0	1	1	0	0	0	0	0	0
453	0	0	0	0	0	0	0	0	0	0	0
454	0	0	0	0	0	0	0	0	0	0	0
455	0	0	0	0	0	0	0	0	0	0	0
456	0	0	0	0	0	0	0	0	0	0	0
457	0	0	0	0	0	0	0	0	0	0	0
458	0	0	0	0	0	0	0	0	0	0	0
459	0	0	0	0	0	0	0	0	0	0	0
460	1	1	0	0	0	1	0	0	1	0	1
461	0	0	0	0	0	0	0	0	0	0	0
462	0	0	0	0	0	0	0	0	0	0	0
463	0	0	0	0	0	0	0	0	0	0	0
464	0	0	0	0	0	0	0	0	0	0	0
465	0	0	0	0	0	0	0	0	0	0	0
466	0	0	0	0	0	0	0	0	0	0	0
467	0	0	0	0	0	0	0	0	0	0	0
468	0	0	0	0	0	0	0	0	0	0	0
469	0	0	0	0	0	0	0	0	0	0	0
470	0	0	0	0	0	0	0	0	0	0	0
471	0	0	0	0	0	0	0	0	0	0	0
472	0	0	0	0	0	0	0	0	0	0	0
473	0	0	0	0	0	0	0	0	0	0	0
474	0	0	0	0	0	0	0	0	0	0	0
475	0	0	0	0	0	0	0	0	0	0	0
476	0	0	0	0	0	0	0	0	0	0	0
477	0	0	0	0	0	0	0	0	0	0	0
478	0	0	0	0	0	0	0	0	0	0	0
479	0	0	0	0	0	0	0	0	0	0	0
480	1	1	0	0	0	0	0	0	0	0	0
481	0	0	0	0	0	0	0	0	0	0	0
482	0	0	0	0	0	0	0	0	0	0	0
483	0	0	0	0	0	0	0	0	0	0	0
484	0	0	0	0	0	0	0	0	0	0	0
485	0	0	0	0	0	0	0	0	0	0	0
486	0	0	0	0	0	0	0	0	0	0	0
487	0	0	0	0	0	0	0	0	0	0	0
488	0	0	0	0	0	0	0	0	0	0	0
489	0	0	0	0	0	0	0	0	0	0	0
490	0	0	0	0	0	0	0	0	0	0	0
491	0	0	0	0	0	0	0	0	0	0	0
492	0	0	0	0	0	0	0	0	0	0	0
493	0	0	0	0	0	0	0	0	0	0	0
494	0	0	0	0	0	0	0	0	0	0	0
495	0	0	0	0	0	0	0	0	0	0	0
496	0	0	0	0	0	0	0	0	0	0	0
497	0	0	0	0	0	0	0	0	0	0	0
498	0	0	0	0	0	0	0	0	0	0	0
499	0	0	0	0	0	0	0	0	0	0	0
500	0	0	0	0	0	0	0	0	0	0	0
501	0	0	0	0	0	0	0	0	0	0	0
502	0	0	0	0	0	0	0	0	0	0	0
503	0	0	0	0	0	0	0	0	0	0	0
504	0	0	0	0	0	0	0	0	0	0	0
505	0	0	0	0	0	0	0	0	0	0	0
506	0	0	0	0	0	0	0	0	0	0	0
507	0	0	0	0	0	0	0	0	0	0	0
508	0	0	0	0	0	0	0	0	0	0	0
509	0	0	0	0	0	0	0	0	0	0	0
510	0	0	0	0	0	0	0	0	0	0	0
511	0	0	0	0	0	0	0	0	0	0	0
512	0	0	0	0	0	0	0	0	0	0	0
513	0	0	0	0	0	0	0	0	0	0	0
514	0	0	0	0	0	0	0	0	0	0	0
515	0	0	0	0	0	0	0	0	0	0	0
516	0	0	0	0	0	0	0	0	0	0	0
517	0	0	0	0	0	0	0	0	0	0	0
518	0	0	0	0	0	0	0	0	0	0	0
519	0	0	0	0	0	0	0	0	0	0	0
520	1	1	0	0	0	0	0	0	0	0	0
521	0	0	0	0	0	0	0	0	0	0	0
522	0	0	0	0	0	0	0	0	0	0	0
523	0	0	0	0	0	0	0	0	0	0	0
524	0	0	0	0	0	0	0	0	0	0	0
525	0	0	0	0	0	0	0	0	0	0	0
526	0	0	0	0	0	0	0	0	0	0	0
527	0	0	0	0	0	0	0	0	0	0	0
528	0	0	0	0	0	0	0	0	0	0	0
529	0	0	0	0	0	0	0	0	0	0	0
530	0	0	0	0	0	0	0	0	0	0	0
531	0	0	0	0	0	0	0	0	0	0	0
532	0	0	0	0	0	0	0	0	0	0	0
533	0	0	0	0	0	0	0	0	0	0	0
534	0	0	0	0	0	0	0	0	0	0	0
535	0	0	0	0	0	0	0	0	0	0	0
536	0	0	0	0	0	0	0	0	0	0	0
537	0	0	0	0	0	0	0	0	0	0	0
538	0	0	0	0	0	0	0	0	0	0	0
539	0	0	0	0	0	0	0	0	0	0	0
540	1	0	0	0	0	0	0	0	0	0	0
541	0	0	0	0	0	0	0	0	0	0	0
542	0	0	0	0	0	0	0	0	0	0	0
543	0	0	0	0	0	0	0	0	0	0	0
544	0	0	0	0	0	0	0	0	0	0	0
545	0	0	0	0	0	0	0	0	0	0	0
546	0	0	0	0	0	0	0	0	0	0	0
547	0	0	0	0	0	0	0	0	0	0	0
548	0	0	0	0	0	0	0	0	0	0	0
549	0	0	0	0	0	0	0	0	0	0	0
550	0	0	0	0	0	0	0	0	0	0	0
551	0	0	0	0	0	0	0	0	0	0	0
552	0	0	0	0	0	0	0	0	0	0	0
553	0	0	0	0	0	0	0	0	0	0	0
554	0	0	0	0	0	0	0	0	0	0	0
555	0	0	0	0	0	0	0	0	0	0	0
556	0	0	0	0	0	0	0	0	0	0	0
557	0	0	0	0	0	0	0	0	0	0	0
558	0	0	0	0	0	0	0	0	0	0	0
559	0	0	0	0	0	0	0	0	0	0	1
560	1	1	0	0	0	0	0	0	1	0	0
561	0	0	0	0	0	0	0	0	0	0	0
562	0	0	0	0	0	0	0	0	0	0	0
563	0	0	0	0	0	0	0	0	0	0	0
564	0	0	0	0	0	0	0	0	0	0	0
565	0	0	0	0	0	0	0	0	0	0	0
566	0	0	0	0	0	0	0	0	0	0	0
567	0	0	0	0	0	0	0	0	0	0	0
568	0	0	0	0	0	0	0	0	0	0	0
569	0	0	0	0	0	0	0	0	0	0	0
570	0	0	0	0	0	0	0	0	0	0	0
571	0	0	0	0	0	0	0	0	0	0	0
572	0	0	0	0	0	0	0	0	0	0	0
573	0	0	0	0	0	0	0	0	0	0	0
574	0	0	0	0	0	0	0	0	0	0	0
575	0	0	0	0	0	0	0	0	0	0	0
576	0	0	0	0	0	0	0	0	0	0	0
577	0	0	0	0	0	0	0	0	0	0	0
578	0	0	0	0	0	0	0	0	0	0	0
579	0	0	0	0	0	0	0	0	0	0	0
580	1	0	0	0	0	0	0	0	0	0	0
581	0	0	0	0	0	0	0	0	0	0	0
582	0	0	0	0	0	0	0	0	0	0	0
583	0	0	0	0	0	0	0	0	0	0	0
584	0	0	0	0	0	0	0	0	0	0	0
585	0	0	0	0	0	0	0	0	0	0	0
586	0	0	0	0	0	0	0	0	0	0	0
587	0	0	0	0	0	0	0	0	1	0	1
588	0	0	0	0	0	0	0	0	0	0	0
589	0	0	0	0	0	0	0	0	0	0	0
590	0	0	0	0	0	0	0	0	0	0	0
591	0	0	0	0	0	0	0	0	0	0	0
592	0	0	0	0	0	0	0	0	0	0	0
593	0	0	0	0	0	0	0	0	0	0	0
594	0	0	0	0	0	0	0	0	0	0	0
595	0	0	0	0	0	0	0	0	0	0	0
596	0	0	0	0	0	0	0	0	0	0	0
597	0	0	0	0	0	0	0	0	0	0	0
598	0	0	0	0	0	0	0	0	0	0	0
599	0	0	0	0	0	0	0	0	0	0	0
600	0	0	0	0	0	0	0	0	0	0	0
601	0	0	0	0	0	0	0	0	0	0	0
602	0	0	0	0	0	0	0	0	0	0	0
603	0	0	0	0	0	0	0	0	0	0	0
604	0	0	0	0	0	0	0	0	0	0	0
605	0	0	0	0	0	0	0	0	0	0	0
606	0	0	0	0	0	0	0	0	0	0	0
607	0	0	0	0	0	0	0	0	0	0	0
608	0	0	0	0	0	0	0	0	0	0	0
609	0	0	0	0	0	0	0	0	0	0	0
610	0	0	0	0	0	0	0	0	0	0	0
611	0	0	0	0	0	0	0	0	0	0	0
612	0	0	0	0	0	0	0	0	0	0	0
613	0	0	0	0	0	0	0	0	0	0	0
614	0	0	0	0	0	0	0	0	0	0	0
615	0	0	0	0	0	0	0	0	0	0	0
616	0	0	0	0	0	0	0	0	0	0	0
617	0	0	0	0	0	0	0	0	0	0	0
618	0	0	0	0	0	0	0	0	0	0	0
619	0	0	0	0	0	0	0	0	0	0	0
620	0	0	0	0	0	0	0	0	0	0	0
621	0	0	0	0	0	0	0	0	0	0	0
622	0	0	0	0	0	0	0	0	0	0	0
623	0	0	0	0	0	0	0	0	0	0	0
624	0	0	0	0	0	0	0	0	0	0	0
625	0	0	0	0	0	0	0	0	0	0	0
626	0	0	0	0	0	0	0	0	0	0	0
627	0	0	0	0	0	0	0	0	0	0	0
628	0	0	0	0	0	0	0	0	0	0	0
629	0	0	0	0	0	0	0	0	0	0	0
630	0	0	0	0	0	0	0	0	0	0	0
631	0	0	0	0	0	0	0	0	0	0	0
632	0	0	0	0	0	0	0	0	0	0	0
633	0	0	0	0	0	0	0	0	0	0	0
634	0	0	0	0	0	0	0	0	0	0	0
635	0	0	0	0	0	0	0	0	0	0	0
636	0	0	0	0	0	0	0	0	0	0	0
637	0	0	0	0	0	0	0	0	0	0	0
638	0	0	0	0	0	0	0	0	0	0	0
639	0	0	0	0	0	0	0	0	0	0	0
640	0	0	0	0	0	0	0	0	0	0	0
641	0	0	0	0	0	0	0	0	0	0	0
642	0	0	0	0	0	0	0	0	0	0	0
643	0	0	0	0	0	0	0	0	0	0	0
644	0	0	0	0	0	0	0	0	0	0	0
645	0	0	0	0	0	0	0	0	0	0	0
646	0	0	0	0	0	0	0	0	0	0	0
647	0	0	0	0	0	0	0	0	0	0	0
648	0	0	0	0	0	0	0	0	0	0	0
649	0	0	0	0	0	0	0	0	0	0	0
650	0	0	0	0	0	0	0	0	0	0	0
651	0	0	0	0	0	0	0	0	0	0	0
652	0	0	0	0	0	0	0	0	0	0	0
653	0	0	0	0	0	0	0	0	0	0	0
654	0	0	0	0	0	0	0	0	0	0	0
655	0	0	0	0	0	0	0	0	0	0	0
656	0	0	0	0	0	0	0	0	0	0	0
657	0	0	0	0	0	0	0	0	0	0	0
658	0	0	0	0	0	0	0	0	0	0	0
659	0	0	0	0	0	0	0	0	0	0	0
	22	18	12	11	14	18	14	18	21	17	18
