# Supplementary material for: Selenium hyperaccumulators harbor a diverse endophytic bacterial community characterized by high selenium resistance and plant growth promoting properties
Source: Front Plant Sci. 2015 Mar 2;6:113. doi: 10.3389/fpls.2015.00113 (PMC4345804; doi:10.3389/fpls.2015.00113)
Supplement: Supplemental Table 2 — Macroscopic and microscopic characterization of individual endophytic isolates used for detrended canonical correspondence analysis (CANOCO). The presence of studied characteristic is represented by “1,” the absence is represented by “0.” Row 1 describes characteristic, row 2 represent the abbreviation used in the analysis. [file Table2.XLS]

## Sheet: Statistics_morphology
sample #	Astragalus bisulcatus	Stanleya pinnata	Stems	Leaves	Roots		sample	cocci	rods	G+	G-	yellow	yellowish	creamy	white	brown colonies with the time	not brown colonies with the time	circular shape	irregular shape	colony edge circular	colony edge irregular	raised colony	flat colony	smooth	rough	shiny	dry	punctiform	normal size
	AB	SP	S	L	R			A1	A2	B1	B2	C1	C2	C3	C4	D1	D2	E1	E2	F1	F2	G1	G2	H1	H2	I1	I2	J1	J2
1	1	0	1	0	0		1	1	0	0	1	0	0	1	0	0	1	1	0	1	0	0	1	1	0	1	0	1	0
2a	1	0	1	0	0		2a	0	1	1	0	0	0	1	0	1	0	0	1	0	1	0	1	0	1	1	0	0	1
2	1	0	1	0	0		2	0	1	1	0	0	0	0	1	1	0	1	0	0	1	1	0	0	1	0	1	0	1
3	1	0	1	0	0		3	0	1	1	0	0	1	0	0	0	1	1	0	1	0	0	1	1	0	0	1	1	0
4	1	0	0	1	0		4	0	1	1	0	0	0	0	1	0	1	1	0	0	1	1	0	0	1	0	1	0	1
5	1	0	0	1	0		5	0	1	1	0	0	0	0	1	1	0	0	1	0	1	0	1	0	1	0	1	0	1
6a	1	0	0	1	0		6a	0	1	1	0	0	0	0	1	0	1	1	0	0	1	0	1	1	0	0	1	0	1
6	1	0	0	1	0		6	0	1	0	1	1	0	0	0	0	1	1	0	1	0	0	1	1	0	1	0	0	1
7	1	0	0	1	0		7	0	1	1	0	0	0	0	1	0	1	1	0	0	1	1	0	0	1	0	1	0	1
8	1	0	0	1	0		8	0	1	1	0	0	0	0	1	0	1	1	0	0	1	1	0	0	1	0	1	0	1
9a	1	0	0	1	0		9a	0	1	1	0	0	0	0	1	1	0	1	0	0	1	1	0	0	1	0	1	0	1
9	1	0	0	1	0		9	0	1	1	0	0	0	1	0	0	1	1	0	0	1	0	1	0	1	0	1	0	1
9c	1	0	0	1	0		9c	0	1	1	0	0	0	0	1	0	1	1	0	0	1	1	0	0	1	0	1	0	1
10	1	0	0	1	0		10	0	1	1	0	0	0	0	1	0	1	1	0	0	1	1	0	0	1	0	1	0	1
11	1	0	0	1	0		11	0	1	1	0	0	0	0	1	0	1	1	0	0	1	0	1	0	1	0	1	0	1
12	1	0	0	1	0		12	0	1	1	0	0	0	0	1	0	1	1	0	0	1	1	0	0	1	0	1	0	1
13	1	0	0	1	0		13	1	0	1	0	0	0	1	0	0	1	1	0	1	0	0	1	1	0	1	0	1	0
14	1	0	0	1	0		14	0	1	1	0	0	0	0	1	0	1	0	1	0	1	0	1	0	1	0	1	0	1
14b	1	0	0	1	0		14b	0	1	1	0	0	0	1	0	0	1	1	0	1	0	0	1	1	0	1	0	0	1
15	1	0	0	1	0		15	0	1	1	0	0	0	0	1	0	1	1	0	0	1	1	0	0	1	0	1	0	1
16	1	0	0	1	0		16	0	1	1	0	0	0	0	1	1	0	1	0	0	1	0	1	0	1	0	1	0	1
17	1	0	0	1	0		17	0	1	1	0	0	0	0	1	0	1	1	0	0	1	1	0	0	1	0	1	0	1
18	1	0	0	0	1		18	0	1	1	0	0	0	0	1	0	1	1	0	0	1	0	1	0	1	0	1	0	1
19	1	0	0	0	1		19	1	0	0	1	0	0	1	0	0	1	1	0	1	0	0	1	1	0	1	0	1	0
20	1	0	0	0	1		20	0	1	0	1	0	0	0	1	0	1	1	0	0	1	1	0	0	1	0	1	0	1
21	1	0	0	0	1		21	0	1	0	1	1	0	0	0	0	1	1	0	1	0	0	1	1	0	1	0	1	0
22	1	0	0	0	1		22	0	1	1	0	0	0	0	1	0	1	1	0	0	1	1	0	0	1	0	1	0	1
23	1	0	0	0	1		23	0	1	0	1	1	0	0	0	0	1	1	0	0	1	0	1	1	0	1	0	0	1
24	1	0	0	0	1		24	0	1	1	0	0	0	0	1	0	1	1	0	0	1	1	0	0	1	0	1	0	1
25	1	0	0	0	1		25	0	1	0	1	0	0	0	1	0	1	1	0	0	1	1	0	0	1	0	1	0	1
26	1	0	0	0	1		26	0	1	1	0	0	0	0	1	0	1	1	0	0	1	1	0	0	1	0	1	0	1
27	1	0	0	0	1		27	0	1	1	0	0	0	0	1	0	1	1	0	0	1	1	0	0	1	0	1	0	1
28	1	0	0	0	1		28	0	1	1	0	0	0	0	1	0	1	1	0	0	1	1	0	0	1	0	1	0	1
29	1	0	0	0	1		29	0	1	0	1	0	0	0	1	0	1	1	0	0	1	1	0	0	1	0	1	0	1
30	1	0	0	0	1		30	0	1	1	0	0	0	0	1	0	1	1	0	0	1	1	0	0	1	0	1	0	1
31	1	0	0	0	1		31	0	1	1	0	0	0	0	1	0	1	1	0	1	0	0	1	1	0	1	0	1	0
32	1	0	0	0	1		32	0	1	0	1	1	0	0	0	0	1	1	0	1	0	0	1	1	0	1	0	0	1
33	1	0	0	0	1		33	0	1	1	0	0	0	0	1	0	1	1	0	0	1	1	0	0	1	0	1	0	1
34	1	0	0	0	1		34	0	1	0	1	0	0	0	1	0	1	1	0	0	1	1	0	0	1	0	1	0	1
35	1	0	0	0	1		35	0	1	0	1	0	0	0	1	0	1	1	0	0	1	1	0	0	1	0	1	0	1
36	1	0	0	0	1		36	0	1	0	1	0	1	0	0	0	1	0	1	1	0	0	1	1	0	1	0	0	1
37	1	0	0	0	1		37	0	1	0	1	0	0	0	1	0	1	0	1	0	1	0	1	0	1	0	1	0	1
38	1	0	0	0	1		38	0	1	1	0	0	0	0	1	0	1	1	0	0	1	0	1	0	1	0	1	0	1
39	1	0	0	0	1		39	0	1	0	1	0	1	0	0	0	1	0	1	1	0	0	1	1	0	1	0	0	1
39a	1	0	0	0	1		39a	0	1	1	0	0	0	0	1	0	1	1	0	0	1	1	0	0	1	0	1	0	1
40	1	0	0	0	1		40	0	1	0	1	0	1	0	0	0	1	0	1	1	0	0	1	1	0	1	0	0	1
40a(I)	1	0	0	0	1		40a(I)	0	1	0	1	0	0	0	1	0	1	1	0	1	0	0	1	1	0	0	1	0	1
41a	1	0	0	0	1		41a	0	1	0	1	0	0	1	0	0	1	1	0	0	1	0	1	0	1	1	0	0	1
41b(I)	1	0	0	0	1		41b(I)	0	1	1	0	0	0	0	1	0	1	1	0	0	1	1	0	0	1	0	1	0	1
41	1	0	0	0	1		41	0	1	0	1	0	0	1	0	0	1	1	0	0	1	0	1	0	1	1	0	0	1
42	1	0	0	0	1		42	0	1	0	1	0	0	0	1	0	1	1	0	0	1	1	0	0	1	0	1	0	1
43	1	0	0	0	1		43	0	1	0	1	0	0	0	1	0	1	1	0	0	1	1	0	0	1	0	1	0	1
44	1	0	0	0	1		44	0	1	0	1	0	0	0	1	0	1	1	0	0	1	1	0	0	1	0	1	0	1
45	1	0	0	0	1		45	0	1	0	1	0	0	0	1	0	1	1	0	0	1	1	0	0	1	0	1	0	1
46	0	1	1	0	0		46	1	0	1	0	0	0	0	1	0	1	1	0	1	0	0	1	1	0	1	0	1	0
47	0	1	1	0	0		47	0	1	1	0	0	0	0	1	0	1	1	0	0	1	1	0	0	1	0	1	0	1
48	0	1	1	0	0		48	0	1	1	0	0	0	0	1	0	1	1	0	1	0	0	1	1	0	1	0	1	0
48b	0	1	1	0	0		48b	0	1	0	1	0	0	0	1	0	1	1	0	1	0	0	1	1	0	1	0	1	0
49	0	1	1	0	0		49	0	1	0	1	0	0	0	1	0	1	1	0	0	1	1	0	0	1	0	1	0	1
50	0	1	1	0	0		50	0	1	1	0	0	0	1	0	1	0	1	0	0	1	0	1	0	1	1	0	0	1
51	0	1	1	0	0		51	0	1	1	0	0	0	0	1	1	0	1	0	0	1	0	1	1	0	0	1	0	1
52	0	1	1	0	0		52	0	1	1	0	0	0	0	1	0	1	1	0	0	1	1	0	0	1	0	1	0	1
53	0	1	0	1	0		53	0	1	1	0	0	0	0	1	0	1	1	0	0	1	1	0	0	1	0	1	0	1
54	0	1	0	1	0		54	0	1	1	0	0	0	0	1	0	1	1	0	0	1	1	0	0	1	0	1	0	1
55	0	1	0	1	0		55	0	1	1	0	0	0	0	1	0	1	1	0	0	1	1	0	0	1	0	1	0	1
56	0	1	0	1	0		56	0	1	1	0	0	0	0	1	0	1	1	0	0	1	0	1	1	0	0	1	0	1
57	0	1	0	1	0		57	0	1	1	0	0	0	0	1	0	1	1	0	0	1	1	0	0	1	0	1	0	1
58	0	1	0	1	0		58	0	1	1	0	0	0	1	0	0	1	1	0	0	1	0	1	1	0	0	1	0	1
58b	0	1	0	1	0		58b	0	1	0	1	0	0	0	1	0	1	1	0	0	1	0	1	0	1	0	1	0	1
59	0	1	0	1	0		59	0	1	1	0	0	0	0	1	0	1	1	0	0	1	0	1	0	1	0	1	0	1
60	0	1	0	0	1		60	0	1	0	1	1	0	0	0	0	1	1	0	0	1	0	1	1	0	1	0	0	1
60b	0	1	0	0	1		60b	0	1	1	0	0	0	0	1	0	1	1	0	0	1	0	1	0	1	0	1	0	1
61	0	1	0	0	1		61	0	1	1	0	0	0	1	0	0	1	0	1	1	0	0	1	1	0	0	1	0	1
61b	0	1	0	0	1		61b	0	1	1	0	0	0	1	0	0	1	1	0	0	1	0	1	0	1	1	0	0	1
62	0	1	0	0	1		62	0	1	0	1	0	0	0	1	0	1	1	0	0	1	0	1	0	1	0	1	0	1
63a	0	1	0	0	1		63a	0	1	1	0	0	0	0	1	0	1	1	0	0	1	1	0	0	1	0	1	0	1
63b	0	1	0	0	1		63b	0	1	0	1	0	0	0	1	0	1	1	0	0	1	0	1	0	1	0	1	0	1
63	0	1	0	0	1		63	0	1	1	0	0	0	1	0	0	1	1	0	0	1	0	1	1	0	0	1	0	1
64a	0	1	0	0	1		64a	0	1	1	0	0	0	0	1	0	1	1	0	0	1	1	0	0	1	0	1	0	1
64	0	1	0	0	1		64	0	1	1	0	0	0	0	1	0	1	1	0	0	1	1	0	0	1	0	1	0	1
65	0	1	0	0	1		65	1	0	0	1	1	0	0	0	0	1	0	1	1	0	0	1	1	0	1	0	0	1
65tm a	0	1	0	0	1		65tm a	0	1	0	1	0	0	1	0	0	1	1	0	0	1	0	1	0	1	0	1	0	1
66	0	1	0	0	1		66	0	1	1	0	0	0	0	1	0	1	1	0	0	1	1	0	0	1	0	1	0	1
67	0	1	0	0	1		67	0	1	1	0	0	0	0	1	0	1	1	0	0	1	0	1	0	1	0	1	0	1
70	0	1	0	0	1		70	0	1	0	1	0	0	1	0	0	1	1	0	0	1	0	1	1	0	0	1	0	1
70bc	0	1	0	0	1		70bc	0	1	1	0	0	0	0	1	0	1	1	0	0	1	1	0	0	1	0	1	0	1
70sv b	0	1	0	0	1		70sv b	0	1	0	1	0	0	1	0	0	1	1	0	0	1	0	1	1	0	0	1	0	1
70	0	1	0	0	1		70	0	1	0	1	0	0	1	0	0	1	1	0	0	1	0	1	1	0	0	1	0	1
71	0	1	0	0	1		71	0	1	0	1	1	0	0	0	0	1	1	0	1	0	0	1	1	0	1	0	0	1
72a	0	1	0	0	1		72a	0	1	1	0	0	0	0	1	0	1	1	0	0	1	1	0	0	1	0	1	0	1
72	0	1	0	0	1		72	0	1	0	1	1	0	0	0	0	1	0	1	1	0	0	1	1	0	1	0	0	1
72c	0	1	0	0	1		72c	0	1	1	0	0	0	0	1	0	1	1	0	0	1	1	0	0	1	0	1	0	1
73	0	1	0	0	1		73	0	1	0	1	0	0	0	1	0	1	1	0	0	1	1	0	0	1	0	1	0	1
74a	0	1	0	0	1		74a	0	1	0	1	0	0	1	0	0	1	1	0	0	1	0	1	0	1	0	1	0	1
74b	0	1	0	0	1		74b	0	1	0	1	0	0	0	1	0	1	1	0	0	1	1	0	0	1	0	1	0	1
74	0	1	0	0	1		74	0	1	1	0	0	0	0	1	0	1	1	0	0	1	0	1	0	1	0	1	0	1
75	0	1	0	0	1		75	0	1	0	1	0	0	0	1	0	1	1	0	0	1	1	0	0	1	0	1	0	1
76	0	1	0	0	1		76	0	1	1	0	0	0	0	1	0	1	0	1	0	1	0	1	0	1	0	1	0	1
76c	0	1	0	0	1		76c	0	1	1	0	0	0	1	0	0	1	1	0	0	1	1	0	0	1	0	1	0	1
76d	0	1	0	0	1		76d	0	1	1	0	0	0	0	1	0	1	0	1	1	0	0	1	0	1	0	1	0	1
77a	0	1	0	0	1		77a	0	1	1	0	0	0	1	0	0	1	0	1	1	0	0	1	1	0	1	0	0	1
77	0	1	0	0	1		77	0	1	0	1	0	0	0	1	0	1	1	0	0	1	0	1	1	0	0	1	0	1
78	0	1	0	0	1		78	0	1	1	0	0	0	0	1	0	1	1	0	0	1	1	0	0	1	0	1	0	1
79	0	1	0	0	1		79	0	1	0	1	0	0	1	0	0	1	0	1	0	1	0	1	0	1	0	1	0	1

## Sheet: AB
sample	Astragalus bisulcatus	Stems	Leaves	Roots		sample	cocci	rods	G+	G-	yellow	yellowish	creamy	white	brown colonies with the time	not brown colonies with the time	circular shape	irregular shape	colony edge circular	colony edge irregular	raised colony	flat colony	smooth	rough	shiny	dry	punctiform	normal size
	AB	S	L	R			A1	A2	B1	B2	C1	C2	C3	C4	D1	D2	E1	E2	F1	F2	G1	G2	H1	H2	I1	I2	J1	J2
1	1	1	0	0		1	1	0	0	1	0	0	1	0	0	1	1	0	1	0	0	1	1	0	1	0	1	0
2a	1	1	0	0		2a	0	1	1	0	0	0	1	0	1	0	0	1	0	1	0	1	0	1	1	0	0	1
2	1	1	0	0		2	0	1	1	0	0	0	0	1	1	0	1	0	0	1	1	0	0	1	0	1	0	1
3	1	1	0	0		3	0	1	1	0	0	0	0	1	0	1	1	0	1	0	0	1	1	0	0	1	1	0
4	1	0	1	0		4	0	1	1	0	0	0	0	1	0	1	1	0	0	1	1	0	0	1	0	1	0	1
5	1	0	1	0		5	0	1	1	0	0	0	0	1	1	0	0	1	0	1	0	1	0	1	0	1	0	1
6a	1	0	1	0		6a	0	1	1	0	0	0	0	1	0	1	1	0	0	1	0	1	1	0	0	1	0	1
6	1	0	1	0		6	0	1	0	1	1	0	0	0	0	1	1	0	1	0	0	1	1	0	1	0	0	1
7	1	0	1	0		7	0	1	1	0	0	0	0	1	0	1	1	0	0	1	1	0	0	1	0	1	0	1
8	1	0	1	0		8	0	1	1	0	0	0	0	1	0	1	1	0	0	1	1	0	0	1	0	1	0	1
9a	1	0	1	0		9a	0	1	1	0	0	0	0	1	1	0	1	0	0	1	1	0	0	1	0	1	0	1
9	1	0	1	0		9	0	1	1	0	0	0	1	0	0	1	1	0	0	1	0	1	0	1	0	1	0	1
9c	1	0	1	0		9c	0	1	1	0	0	0	0	1	0	1	1	0	0	1	1	0	0	1	0	1	0	1
10	1	0	1	0		10	0	1	1	0	0	0	0	1	0	1	1	0	0	1	1	0	0	1	0	1	0	1
11	1	0	1	0		11	0	1	1	0	0	0	0	1	0	1	1	0	0	1	0	1	0	1	0	1	0	1
12	1	0	1	0		12	0	1	1	0	0	0	0	1	0	1	1	0	0	1	1	0	0	1	0	1	0	1
13	1	0	1	0		13	1	0	1	0	0	0	1	0	0	1	1	0	1	0	0	1	1	0	1	0	1	0
14	1	0	1	0		14	0	1	1	0	0	0	0	1	0	1	0	1	0	1	0	1	0	1	0	1	0	1
14b	1	0	1	0		14b	0	1	1	0	0	0	1	0	0	1	1	0	1	0	0	1	1	0	1	0	0	1
15	1	0	1	0		15	0	1	1	0	0	0	0	1	0	1	1	0	0	1	1	0	0	1	0	1	0	1
16	1	0	1	0		16	0	1	1	0	0	0	0	1	1	0	1	0	0	1	0	1	0	1	0	1	0	1
17	1	0	1	0		17	0	1	1	0	0	0	0	1	0	1	1	0	0	1	1	0	0	1	0	1	0	1
18	1	0	0	1		18	0	1	1	0	0	0	0	1	0	1	1	0	0	1	0	1	0	1	0	1	0	1
19	1	0	0	1		19	1	0	0	1	0	0	1	0	0	1	1	0	1	0	0	1	1	0	1	0	1	0
20	1	0	0	1		20	0	1	0	1	0	0	0	1	0	1	1	0	0	1	1	0	0	1	0	1	0	1
21	1	0	0	1		21	0	1	0	1	1	0	0	0	0	1	1	0	1	0	0	1	1	0	1	0	1	0
22	1	0	0	1		22	0	1	1	0	0	0	0	1	0	1	1	0	0	1	1	0	0	1	0	1	0	1
23	1	0	0	1		23	0	1	0	1	1	0	0	0	0	1	1	0	0	1	0	1	1	0	1	0	0	1
24	1	0	0	1		24	0	1	1	0	0	0	0	1	0	1	1	0	0	1	1	0	0	1	0	1	0	1
25	1	0	0	1		25	0	1	0	1	0	0	0	1	0	1	1	0	0	1	1	0	0	1	0	1	0	1
26	1	0	0	1		26	0	1	1	0	0	0	0	1	0	1	1	0	0	1	1	0	0	1	0	1	0	1
27	1	0	0	1		27	0	1	1	0	0	0	0	1	0	1	1	0	0	1	1	0	0	1	0	1	0	1
28	1	0	0	1		28	0	1	1	0	0	0	0	1	0	1	1	0	0	1	1	0	0	1	0	1	0	1
29	1	0	0	1		29	0	1	0	1	0	0	0	1	0	1	1	0	0	1	1	0	0	1	0	1	0	1
30	1	0	0	1		30	0	1	1	0	0	0	0	1	0	1	1	0	0	1	1	0	0	1	0	1	0	1
31	1	0	0	1		31	0	1	1	0	0	0	0	1	0	1	1	0	1	0	0	1	1	0	1	0	1	0
32	1	0	0	1		32	0	1	0	1	1	0	0	0	0	1	1	0	1	0	0	1	1	0	1	0	0	1
33	1	0	0	1		33	0	1	1	0	0	0	0	1	0	1	1	0	0	1	1	0	0	1	0	1	0	1
34	1	0	0	1		34	0	1	0	1	0	0	0	1	0	1	1	0	0	1	1	0	0	1	0	1	0	1
35	1	0	0	1		35	0	1	0	1	0	0	0	1	0	1	1	0	0	1	1	0	0	1	0	1	0	1
36	1	0	0	1		36	0	1	0	1	0	1	0	0	0	1	0	1	1	0	0	1	1	0	1	0	0	1
37	1	0	0	1		37	0	1	0	1	0	0	0	1	0	1	0	1	0	1	0	1	0	1	0	1	0	1
38	1	0	0	1		38	0	1	1	0	0	0	0	1	0	1	1	0	0	1	0	1	0	1	0	1	0	1
39	1	0	0	1		39	0	1	0	1	0	1	0	0	0	1	0	1	1	0	0	1	1	0	1	0	0	1
39a	1	0	0	1		39a	0	1	1	0	0	0	0	1	0	1	1	0	0	1	1	0	0	1	0	1	0	1
40	1	0	0	1		40	0	1	0	1	0	1	0	0	0	1	0	1	1	0	0	1	1	0	1	0	0	1
40a(I)	1	0	0	1		40a(I)	0	1	0	1	0	0	0	1	0	1	1	0	1	0	0	1	1	0	0	1	0	1
41a	1	0	0	1		41a	0	1	0	1	0	0	1	0	0	1	1	0	0	1	0	1	0	1	1	0	0	1
41b(I)	1	0	0	1		41b(I)	0	1	1	0	0	0	0	1	0	1	1	0	0	1	1	0	0	1	0	1	0	1
41	1	0	0	1		41	0	1	0	1	0	0	1	0	0	1	1	0	0	1	0	1	0	1	1	0	0	1
42	1	0	0	1		42	0	1	0	1	0	0	0	1	0	1	1	0	0	1	1	0	0	1	0	1	0	1
43	1	0	0	1		43	0	1	0	1	0	0	0	1	0	1	1	0	0	1	1	0	0	1	0	1	0	1
44	1	0	0	1		44	0	1	0	1	0	0	0	1	0	1	1	0	0	1	1	0	0	1	0	1	0	1
45	1	0	0	1		45	0	1	0	1	0	0	0	1	0	1	1	0	0	1	1	0	0	1	0	1	0	1

## Sheet: SP
sample	Stanleya pinnata	Stems	Leaves	Roots		sample	cocci	rods	G+	G-	yellow	yellowish	creamy	white	brown colonies with the time	not brown colonies with the time	circular shape	irregular shape	colony edge circular	colony edge irregular	raised colony	flat colony	smooth	rough	shiny	dry	punctiform	normal size
	SP	S	L	R			A1	A2	B1	B2	C1	C2	C3	C4	D1	D2	E1	E2	F1	F2	G1	G2	H1	H2	I1	I2	J1	J2
46	1	1	0	0		46	1	0	1	0	0	0	0	1	0	1	1	0	1	0	0	1	1	0	1	0	1	0
47	1	1	0	0		47	0	1	1	0	0	0	0	1	0	1	1	0	0	1	1	0	0	1	0	1	0	1
48	1	1	0	0		48	0	1	1	0	0	0	0	1	0	1	1	0	1	0	0	1	1	0	1	0	1	0
48b	1	1	0	0		48b	0	1	0	1	0	0	0	1	0	1	1	0	1	0	0	1	1	0	1	0	1	0
49	1	1	0	0		49	0	1	0	1	0	0	0	1	0	1	1	0	0	1	1	0	0	1	0	1	0	1
50	1	1	0	0		50	0	1	1	0	0	0	1	0	1	0	1	0	0	1	0	1	0	1	1	0	0	1
51	1	1	0	0		51	0	1	1	0	0	0	0	1	1	0	1	0	0	1	0	1	1	0	0	1	0	1
52	1	1	0	0		52	0	1	1	0	0	0	0	1	0	1	1	0	0	1	1	0	0	1	0	1	0	1
53	1	0	1	0		53	0	1	1	0	0	0	0	1	0	1	1	0	0	1	1	0	0	1	0	1	0	1
54	1	0	1	0		54	0	1	1	0	0	0	0	1	0	1	1	0	0	1	1	0	0	1	0	1	0	1
55	1	0	1	0		55	0	1	1	0	0	0	0	1	0	1	1	0	0	1	1	0	0	1	0	1	0	1
56	1	0	1	0		56	0	1	1	0	0	0	0	1	0	1	1	0	0	1	0	1	1	0	0	1	0	1
57	1	0	1	0		57	0	1	1	0	0	0	0	1	0	1	1	0	0	1	1	0	0	1	0	1	0	1
58	1	0	1	0		58	0	1	1	0	0	0	1	0	0	1	1	0	0	1	0	1	1	0	0	1	0	1
58b	1	0	1	0		58b	0	1	0	1	0	0	0	1	0	1	1	0	0	1	0	1	0	1	0	1	0	1
59	1	0	1	0		59	0	1	1	0	0	0	0	1	0	1	1	0	0	1	0	1	0	1	0	1	0	1
60	1	0	0	1		60	0	1	0	1	1	0	0	0	0	1	1	0	0	1	0	1	1	0	1	0	0	1
60b	1	0	0	1		60b	0	1	1	0	0	0	0	1	0	1	1	0	0	1	0	1	0	1	0	1	0	1
61	1	0	0	1		61	0	1	1	0	0	0	1	0	0	1	0	1	1	0	0	1	1	0	0	1	0	1
61b	1	0	0	1		61b	0	1	1	0	0	0	1	0	0	1	1	0	0	1	0	1	0	1	1	0	0	1
62	1	0	0	1		62	0	1	0	1	0	0	0	1	0	1	1	0	0	1	0	1	0	1	0	1	0	1
63a	1	0	0	1		63a	0	1	1	0	0	0	0	1	0	1	1	0	0	1	1	0	0	1	0	1	0	1
63b	1	0	0	1		63b	0	1	0	1	0	0	0	1	0	1	1	0	0	1	0	1	0	1	0	1	0	1
63	1	0	0	1		63	0	1	1	0	0	0	1	0	0	1	1	0	0	1	0	1	1	0	0	1	0	1
64a	1	0	0	1		64a	0	1	1	0	0	0	0	1	0	1	1	0	0	1	1	0	0	1	0	1	0	1
64	1	0	0	1		64	0	1	1	0	0	0	0	1	0	1	1	0	0	1	1	0	0	1	0	1	0	1
65	1	0	0	1		65	1	0	0	1	1	0	0	0	0	1	0	1	1	0	0	1	1	0	1	0	0	1
65tm a	1	0	0	1		65tm a	0	1	0	1	0	0	1	0	0	1	1	0	0	1	0	1	0	1	0	1	0	1
66	1	0	0	1		66	0	1	1	0	0	0	0	1	0	1	1	0	0	1	1	0	0	1	0	1	0	1
67	1	0	0	1		67	0	1	1	0	0	0	0	1	0	1	1	0	0	1	0	1	0	1	0	1	0	1
70	1	0	0	1		70	0	1	0	1	0	0	1	0	0	1	1	0	0	1	0	1	1	0	0	1	0	1
70bc	1	0	0	1		70bc	0	1	1	0	0	0	0	1	0	1	1	0	0	1	1	0	0	1	0	1	0	1
70sv b	1	0	0	1		70sv b	0	1	0	1	0	0	1	0	0	1	1	0	0	1	0	1	1	0	0	1	0	1
70	1	0	0	1		70	0	1	0	1	0	0	1	0	0	1	1	0	0	1	0	1	1	0	0	1	0	1
71	1	0	0	1		71	0	1	0	1	1	0	0	0	0	1	1	0	1	0	0	1	1	0	1	0	0	1
72a	1	0	0	1		72a	0	1	1	0	0	0	0	1	0	1	1	0	0	1	1	0	0	1	0	1	0	1
72	1	0	0	1		72	0	1	0	1	1	0	0	0	0	1	0	1	1	0	0	1	1	0	1	0	0	1
72c	1	0	0	1		72c	0	1	1	0	0	0	0	1	0	1	1	0	0	1	1	0	0	1	0	1	0	1
73	1	0	0	1		73	0	1	0	1	0	0	0	1	0	1	1	0	0	1	1	0	0	1	0	1	0	1
74a	1	0	0	1		74a	0	1	0	1	0	0	1	0	0	1	1	0	0	1	0	1	0	1	0	1	0	1
74b	1	0	0	1		74b	0	1	0	1	0	0	0	1	0	1	1	0	0	1	1	0	0	1	0	1	0	1
74	1	0	0	1		74	0	1	1	0	0	0	0	1	0	1	1	0	0	1	0	1	0	1	0	1	0	1
75	1	0	0	1		75	0	1	0	1	0	0	0	1	0	1	1	0	0	1	1	0	0	1	0	1	0	1
76	1	0	0	1		76	0	1	1	0	0	0	0	1	0	1	0	1	0	1	0	1	0	1	0	1	0	1
76c	1	0	0	1		76c	0	1	1	0	0	0	1	0	0	1	1	0	0	1	1	0	0	1	0	1	0	1
76d	1	0	0	1		76d	0	1	1	0	0	0	0	1	0	1	0	1	1	0	0	1	0	1	0	1	0	1
77a	1	0	0	1		77a	0	1	1	0	0	0	1	0	0	1	0	1	1	0	0	1	1	0	1	0	0	1
77	1	0	0	1		77	0	1	0	1	0	0	0	1	0	1	1	0	0	1	0	1	1	0	0	1	0	1
78	1	0	0	1		78	0	1	1	0	0	0	0	1	0	1	1	0	0	1	1	0	0	1	0	1	0	1
79	1	0	0	1		79	0	1	0	1	0	0	1	0	0	1	0	1	0	1	0	1	0	1	0	1	0	1
